# Supplementary material for: A Multicomponent Neuronal Response Encodes the Larval Decision to Pupariate upon Amino Acid Starvation
Source: J Neurosci. 2018 Nov 21;38(47):10202–19. doi: 10.1523/JNEUROSCI.1163-18.2018 (PMC6246885; doi:10.1523/JNEUROSCI.1163-18.2018)
Supplement: Figure 7-1 [file zns999181246so2.xlsx]

## Sheet: CuffDiff
gene	locus	sample_1	sample_2	status	value_1	value_2	log2(fold_change)	test_stat	p_value	q_value	significant
CG11697	chrX:11572706-11573640	Ictrl	Ikd	OK	1.5368	64.252	5.38574	6.76549	5e-05	0.00168329	yes
w	chrX:2739088-3134532	Ictrl	Ikd	OK	13.441	115.956	3.10887	3.90819	5e-05	0.00168329	yes
Cyp6a17	chr2R:14873952-14875739	Ictrl	Ikd	OK	8.92064	44.8214	2.32897	4.36406	5e-05	0.00168329	yes
Dcr-2	chr2R:17573461-17581525	Ictrl	Ikd	OK	31.292	96.7135	1.62792	5.47538	5e-05	0.00168329	yes
CG6357	chr2R:13840052-13841743	Ictrl	Ikd	OK	28.3795	62.5302	1.13971	3.36742	5e-05	0.00168329	yes
GstE1	chr2R:18396637-18399223	Ictrl	Ikd	OK	53.9646	112.106	1.05477	3.0318	5e-05	0.00168329	yes
Psc	chr2R:12965996-12980994	Ictrl	Ikd	OK	68.2493	46.7452	-0.545996	-2.41189	5e-05	0.00168329	yes
Khc-73	chr2R:15515777-15532259	Ictrl	Ikd	OK	43.1964	29.5239	-0.549028	-2.40398	5e-05	0.00168329	yes
tay	chrX:15876367-15887311	Ictrl	Ikd	OK	40.0045	27.1016	-0.561783	-2.48418	5e-05	0.00168329	yes
larp	chr3R:28318161-28336440	Ictrl	Ikd	OK	53.135	35.7688	-0.57096	-2.47092	5e-05	0.00168329	yes
mmd	chrX:15946935-15973159	Ictrl	Ikd	OK	43.4407	29.2242	-0.571882	-2.54809	5e-05	0.00168329	yes
LRP1	chr2R:8174164-8226438	Ictrl	Ikd	OK	21.698	14.5779	-0.573785	-2.5332	5e-05	0.00168329	yes
X11Lbeta	chrX:10627736-10710947	Ictrl	Ikd	OK	34.0727	22.7738	-0.581242	-2.56721	5e-05	0.00168329	yes
Cad87A	chr3R:11893511-11949129	Ictrl	Ikd	OK	27.4123	18.2794	-0.584601	-2.54223	5e-05	0.00168329	yes
FBX011	chr3R:9803485-9809368	Ictrl	Ikd	OK	45.8256	30.4941	-0.587622	-2.56555	5e-05	0.00168329	yes
Gfat1	chr3R:4126441-4137882	Ictrl	Ikd	OK	72.4052	47.9367	-0.594962	-2.49407	5e-05	0.00168329	yes
Ca-alpha1D	chr2L:16165830-16190540	Ictrl	Ikd	OK	18.4335	12.1912	-0.59649	-2.49954	5e-05	0.00168329	yes
ptip	chr3L:14020314-14029121	Ictrl	Ikd	OK	28.1933	18.6384	-0.597079	-2.60962	5e-05	0.00168329	yes
CG14438	chrX:6756321-6770712	Ictrl	Ikd	OK	32.1291	21.1997	-0.599835	-2.6294	5e-05	0.00168329	yes
MED23	chr2R:22888927-22894425	Ictrl	Ikd	OK	33.1734	21.8535	-0.602163	-2.5098	5e-05	0.00168329	yes
dmGlut	chr2L:12027437-12034122	Ictrl	Ikd	OK	62.2539	40.931	-0.604968	-2.51179	5e-05	0.00168329	yes
vkg	chr2L:5012143-5028191	Ictrl	Ikd	OK	90.1965	59.1674	-0.608269	-2.60267	5e-05	0.00168329	yes
nonC	chrX:6824495-6838122	Ictrl	Ikd	OK	32.5729	21.3546	-0.609123	-2.6919	5e-05	0.00168329	yes
Trf4-1	chrX:8560321-8570159	Ictrl	Ikd	OK	41.9813	27.5071	-0.609943	-2.53005	5e-05	0.00168329	yes
CG43737	chrX:15175440-15189931	Ictrl	Ikd	OK	29.2808	19.1739	-0.610811	-2.70936	5e-05	0.00168329	yes
CG31224	chr3R:18591026-18659309	Ictrl	Ikd	OK	44.1398	28.8286	-0.614581	-2.60192	5e-05	0.00168329	yes
Lar	chr2L:19586622-19732069	Ictrl	Ikd	OK	44.5682	29.0787	-0.616054	-2.59848	5e-05	0.00168329	yes
Bruce	chr3R:10312038-10331353	Ictrl	Ikd	OK	31.2936	20.3976	-0.617467	-2.64646	5e-05	0.00168329	yes
CG32333	chr3L:1275955-1295699	Ictrl	Ikd	OK	21.7368	14.1659	-0.617721	-2.39965	5e-05	0.00168329	yes
Papss	chr3L:19845292-19860925	Ictrl	Ikd	OK	77.5271	50.3709	-0.622111	-2.65459	5e-05	0.00168329	yes
Wnk	chr3L:21543849-21554928	Ictrl	Ikd	OK	32.7358	21.24	-0.624086	-2.75426	5e-05	0.00168329	yes
lilli	chr2L:2885928-2954406	Ictrl	Ikd	OK	40.7135	26.4048	-0.624706	-2.65849	5e-05	0.00168329	yes
Gug	chr3L:8449921-8472669	Ictrl	Ikd	OK	52.1469	33.7626	-0.627155	-2.70892	5e-05	0.00168329	yes
CG9425	chr3L:14789934-14801089	Ictrl	Ikd	OK	43.3373	27.9579	-0.632354	-2.77652	5e-05	0.00168329	yes
up	chrX:13593473-13602578	Ictrl	Ikd	OK	153.445	98.9328	-0.633204	-2.69235	5e-05	0.00168329	yes
ct	chrX:7609147-7678859	Ictrl	Ikd	OK	27.8406	17.9339	-0.634504	-2.80558	5e-05	0.00168329	yes
Tep4	chr2L:19548506-19556451	Ictrl	Ikd	OK	102.564	66.033	-0.635264	-2.72665	5e-05	0.00168329	yes
E(Pc)	chr2R:11452042-11465270	Ictrl	Ikd	OK	45.6196	29.3404	-0.636764	-2.77867	5e-05	0.00168329	yes
fs(1)h	chrX:8037807-8061436	Ictrl	Ikd	OK	65.6172	42.1954	-0.63699	-2.61993	5e-05	0.00168329	yes
eys	chr2L:2307947-2358944	Ictrl	Ikd	OK	23.3867	15.0297	-0.637874	-2.50859	5e-05	0.00168329	yes
Dcp2	chr3L:15818733-15826423	Ictrl	Ikd	OK	58.0884	37.2642	-0.640457	-2.52697	5e-05	0.00168329	yes
enc	chr3L:3818678-3842326	Ictrl	Ikd	OK	54.8789	35.0127	-0.648372	-2.80645	5e-05	0.00168329	yes
tnc	chr3R:24984383-25022867	Ictrl	Ikd	OK	26.0655	16.6259	-0.648716	-2.89062	5e-05	0.00168329	yes
htt	chr3R:28696241-28734689	Ictrl	Ikd	OK	16.3843	10.4328	-0.651193	-2.81214	5e-05	0.00168329	yes
sbb	chr2R:18277438-18357296	Ictrl	Ikd	OK	60.0949	38.2522	-0.651701	-2.63475	5e-05	0.00168329	yes
cno	chr3R:5172479-5217456	Ictrl	Ikd	OK	45.7294	29.0396	-0.655102	-2.75998	5e-05	0.00168329	yes
Su(z)2	chr2R:12996500-13007911	Ictrl	Ikd	OK	18.8181	11.9468	-0.655493	-2.55821	5e-05	0.00168329	yes
Cad86C	chr3R:10827078-10849029	Ictrl	Ikd	OK	21.0533	13.3656	-0.655521	-2.68203	5e-05	0.00168329	yes
Mcr	chr2L:8074116-8083107	Ictrl	Ikd	OK	40.4555	25.5836	-0.661119	-2.91242	5e-05	0.00168329	yes
PI4KIIIalpha	chrX:2624803-2633672	Ictrl	Ikd	OK	42.9904	27.1415	-0.663512	-2.93397	5e-05	0.00168329	yes
CG34357	chr3R:4491942-4558067	Ictrl	Ikd	OK	22.3937	14.1302	-0.664317	-2.73624	5e-05	0.00168329	yes
CG3638	chrX:1215288-1236684	Ictrl	Ikd	OK	56.8868	35.7224	-0.671265	-2.89916	5e-05	0.00168329	yes
Apc	chr3R:28832300-28844748	Ictrl	Ikd	OK	40.4831	25.4127	-0.671774	-2.99792	5e-05	0.00168329	yes
Spn	chr3L:2505244-2554292	Ictrl	Ikd	OK	30.3523	19.0417	-0.672642	-2.91467	5e-05	0.00168329	yes
gpp	chr3R:6406854-6449274	Ictrl	Ikd	OK	32.3094	20.2255	-0.675777	-2.96211	5e-05	0.00168329	yes
para	chrX:16455026-16533096	Ictrl	Ikd	OK	15.7039	9.82137	-0.677128	-2.79706	5e-05	0.00168329	yes
Toll-6	chr3L:15336691-15344315	Ictrl	Ikd	OK	21.4002	13.3826	-0.677263	-2.70954	5e-05	0.00168329	yes
CG10631	chr2L:19742816-19756904	Ictrl	Ikd	OK	25.7145	16.0639	-0.678765	-3.00625	5e-05	0.00168329	yes
pgant6	chr3L:2782254-2786010	Ictrl	Ikd	OK	59.4969	37.1624	-0.67897	-2.84311	5e-05	0.00168329	yes
ds	chr2L:640012-715307	Ictrl	Ikd	OK	20.6852	12.9083	-0.680298	-2.95237	5e-05	0.00168329	yes
CG3921	chr2L:3787166-3802726	Ictrl	Ikd	OK	11.6166	7.24909	-0.680314	-2.64429	5e-05	0.00168329	yes
Alk	chr2R:16625292-16640011	Ictrl	Ikd	OK	26.0284	16.2054	-0.683615	-3.01286	5e-05	0.00168329	yes
Nf1	chr3R:25983012-25995737	Ictrl	Ikd	OK	21.9593	13.6341	-0.687609	-2.95937	5e-05	0.00168329	yes
Tm2	chr3R:15310192-15315197	Ictrl	Ikd	OK	149.946	92.957	-0.689806	-2.77198	5e-05	0.00168329	yes
Eip75B	chr3L:17950952-18064696	Ictrl	Ikd	OK	64.2263	39.8129	-0.689927	-2.80301	5e-05	0.00168329	yes
Sec16	chrX:12596046-12609910	Ictrl	Ikd	OK	41.883	25.8609	-0.695592	-3.06616	5e-05	0.00168329	yes
Pde11	chr2L:18532024-18590342	Ictrl	Ikd	OK	30.2775	18.6907	-0.695925	-2.88797	5e-05	0.00168329	yes
PDZ-GEF	chr2L:6323766-6332789	Ictrl	Ikd	OK	40.9381	25.2641	-0.696353	-3.05526	5e-05	0.00168329	yes
CG6509	chr2L:11501714-11517081	Ictrl	Ikd	OK	25.8739	15.9653	-0.696557	-2.92409	5e-05	0.00168329	yes
trol	chrX:2470459-2545410	Ictrl	Ikd	OK	67.5056	41.6286	-0.697431	-2.70923	5e-05	0.00168329	yes
unc79	chr3R:19229462-19246130	Ictrl	Ikd	OK	43.8748	26.9825	-0.701368	-2.72035	5e-05	0.00168329	yes
Myo61F	chr3L:1318479-1329617	Ictrl	Ikd	OK	48.0561	29.4994	-0.704032	-2.88179	5e-05	0.00168329	yes
mam	chr2R:13991202-14060356	Ictrl	Ikd	OK	48.9478	30.0461	-0.704064	-2.77259	5e-05	0.00168329	yes
ltl	chr3L:7518996-7528013	Ictrl	Ikd	OK	56.9182	34.9351	-0.704212	-3.02942	5e-05	0.00168329	yes
CG45263	chr3R:8364327-8477617	Ictrl	Ikd	OK	31.4057	19.1984	-0.710038	-3.00475	5e-05	0.00168329	yes
skd	chr3L:20991672-21027434	Ictrl	Ikd	OK	28.8131	17.6057	-0.710679	-3.10535	5e-05	0.00168329	yes
Shaw	chr2L:3718184-3729145	Ictrl	Ikd	OK	32.8575	20.0529	-0.712412	-2.69776	5e-05	0.00168329	yes
Liprin-alpha	chr2L:6723902-6732766	Ictrl	Ikd	OK	50.8299	30.9859	-0.714063	-3.11169	5e-05	0.00168329	yes
kek5	chrX:19353180-19471914	Ictrl	Ikd	OK	32.618	19.8516	-0.716414	-2.92042	5e-05	0.00168329	yes
plum	chr3R:26470077-26535217	Ictrl	Ikd	OK	26.4351	16.0768	-0.717475	-3.05755	5e-05	0.00168329	yes
Myo10A	chrX:10930839-10967134	Ictrl	Ikd	OK	15.3816	9.35083	-0.718043	-2.77128	5e-05	0.00168329	yes
CG42732	chr2R:10322194-10416996	Ictrl	Ikd	OK	17.9358	10.8948	-0.719198	-2.80823	5e-05	0.00168329	yes
CG15894	chrX:6309211-6329828	Ictrl	Ikd	OK	19.7683	12.0074	-0.719268	-2.87279	5e-05	0.00168329	yes
CG5521	chr3R:26966929-26977878	Ictrl	Ikd	OK	23.0196	13.9592	-0.72165	-3.09152	5e-05	0.00168329	yes
CG3376	chr2R:24258012-24265213	Ictrl	Ikd	OK	40.7088	24.6834	-0.721799	-2.79295	5e-05	0.00168329	yes
pum	chr3R:9066342-9237682	Ictrl	Ikd	OK	52.5501	31.8401	-0.722847	-3.09918	5e-05	0.00168329	yes
abd-A	chr3R:16807213-16830049	Ictrl	Ikd	OK	23.3945	14.1489	-0.725483	-2.59086	5e-05	0.00168329	yes
rdgB	chrX:13762751-13779488	Ictrl	Ikd	OK	32.6274	19.7092	-0.727218	-2.93178	5e-05	0.00168329	yes
Ca-beta	chr2L:11156117-11203544	Ictrl	Ikd	OK	26.6511	16.0367	-0.732815	-2.52044	5e-05	0.00168329	yes
CG31140	chr3R:23963179-23983232	Ictrl	Ikd	OK	83.9912	50.5041	-0.733838	-3.02393	5e-05	0.00168329	yes
NetB	chrX:14686037-14749376	Ictrl	Ikd	OK	29.116	17.4288	-0.74034	-3.19146	5e-05	0.00168329	yes
CG11122	chrX:11112394-11124726	Ictrl	Ikd	OK	28.2525	16.8503	-0.7456	-3.27045	5e-05	0.00168329	yes
lva	chrX:3955542-3965327	Ictrl	Ikd	OK	42.6713	25.3971	-0.748602	-3.34503	5e-05	0.00168329	yes
tlk	chrX:3720006-3789770	Ictrl	Ikd	OK	60.6178	36.0606	-0.749319	-3.11159	5e-05	0.00168329	yes
Gmap	chrX:15486921-15554278	Ictrl	Ikd	OK	45.6293	27.1004	-0.751648	-3.03784	5e-05	0.00168329	yes
stan	chr2R:10673344-10721138	Ictrl	Ikd	OK	29.8878	17.7298	-0.753384	-3.29862	5e-05	0.00168329	yes
Pvr	chr2L:8220979-8239878	Ictrl	Ikd	OK	42.5125	25.2015	-0.754374	-3.24613	5e-05	0.00168329	yes
cic	chr3R:20252769-20303942	Ictrl	Ikd	OK	51.4703	30.51	-0.754457	-3.10646	5e-05	0.00168329	yes
tai	chr2L:9166777-9251042	Ictrl	Ikd	OK	40.5094	23.9893	-0.755866	-3.29819	5e-05	0.00168329	yes
Spt20	chr3L:13502706-13511541	Ictrl	Ikd	OK	23.2794	13.7814	-0.756332	-3.1714	5e-05	0.00168329	yes
wupA	chrX:18105567-18116922	Ictrl	Ikd	OK	136.365	80.5982	-0.758658	-2.87136	5e-05	0.00168329	yes
dpr9	chr3R:15054929-15077206	Ictrl	Ikd	OK	33.4571	19.7478	-0.760621	-2.90348	5e-05	0.00168329	yes
unc80	chr3R:27662438-27677099	Ictrl	Ikd	OK	44.8975	26.5001	-0.760637	-3.30428	5e-05	0.00168329	yes
tutl	chr2L:4283147-4323781	Ictrl	Ikd	OK	66.0433	38.9395	-0.762179	-3.15903	5e-05	0.00168329	yes
Evi5	chrX:11430522-11454386	Ictrl	Ikd	OK	43.9682	25.9234	-0.762205	-3.05012	5e-05	0.00168329	yes
Ten-m	chr3L:22293043-22407863	Ictrl	Ikd	OK	38.4233	22.5017	-0.771949	-3.33619	5e-05	0.00168329	yes
CG11873	chr3R:29063039-29108948	Ictrl	Ikd	OK	33.2225	19.4504	-0.772359	-3.29249	5e-05	0.00168329	yes
RhoGAP19D	chrX:20469954-20510694	Ictrl	Ikd	OK	25.8352	15.0823	-0.77648	-3.33274	5e-05	0.00168329	yes
CG7337	chr2L:1884621-1944289	Ictrl	Ikd	OK	42.9287	25.0538	-0.776916	-3.35728	5e-05	0.00168329	yes
Rbcn-3A	chrX:6240744-6255487	Ictrl	Ikd	OK	41.9047	24.4158	-0.779299	-3.36991	5e-05	0.00168329	yes
CG2258	chrX:8094249-8102095	Ictrl	Ikd	OK	23.2674	13.525	-0.782687	-2.75054	5e-05	0.00168329	yes
CG43347	chrX:10596121-10620190	Ictrl	Ikd	OK	39.0183	22.6357	-0.785553	-2.73684	5e-05	0.00168329	yes
CG31688	chr2L:20426198-20449964	Ictrl	Ikd	OK	35.6508	20.6034	-0.791052	-2.55568	5e-05	0.00168329	yes
Pxn	chr3L:2600330-2630693	Ictrl	Ikd	OK	81.8644	47.2537	-0.79281	-2.87763	5e-05	0.00168329	yes
mura	chr3R:9535624-9551806	Ictrl	Ikd	OK	43.7453	25.2071	-0.795297	-2.97009	5e-05	0.00168329	yes
Rab3-GEF	chrX:15089681-15116542	Ictrl	Ikd	OK	31.8881	18.3516	-0.797114	-3.1901	5e-05	0.00168329	yes
Rim	chr3R:17872747-17916578	Ictrl	Ikd	OK	29.6494	16.9959	-0.802821	-3.39425	5e-05	0.00168329	yes
CG16779	chr3R:9461083-9493677	Ictrl	Ikd	OK	8.71751	4.99687	-0.802892	-2.93731	5e-05	0.00168329	yes
Drep-2	chr2R:9291855-9302821	Ictrl	Ikd	OK	44.2743	25.3595	-0.803942	-2.84528	5e-05	0.00168329	yes
cpo	chr3R:17919831-18018892	Ictrl	Ikd	OK	20.0082	11.4293	-0.807849	-2.97974	5e-05	0.00168329	yes
rno	chr3L:187206-199762	Ictrl	Ikd	OK	21.9055	12.5068	-0.808578	-3.49631	5e-05	0.00168329	yes
CG43729	chr2R:15401095-15471884	Ictrl	Ikd	OK	28.189	16.0841	-0.809498	-3.07071	5e-05	0.00168329	yes
wech	chr2R:7478852-7489823	Ictrl	Ikd	OK	32.9011	18.7596	-0.810511	-2.96871	5e-05	0.00168329	yes
bchs	chr2L:5907168-5922776	Ictrl	Ikd	OK	15.8643	9.03134	-0.812769	-3.46493	5e-05	0.00168329	yes
CG42389	chr2L:16545015-16663218	Ictrl	Ikd	OK	36.1713	20.5873	-0.81309	-3.35761	5e-05	0.00168329	yes
CG14509	chr3R:29165642-29194994	Ictrl	Ikd	OK	55.3128	31.4711	-0.813586	-3.17559	5e-05	0.00168329	yes
CG14535	chr2L:7844904-7855475	Ictrl	Ikd	OK	15.4995	8.80713	-0.815481	-2.75148	5e-05	0.00168329	yes
puf	chr3R:24635269-24650043	Ictrl	Ikd	OK	29.7387	16.8893	-0.816233	-3.54465	5e-05	0.00168329	yes
CG16711	chr3L:9704330-9710329	Ictrl	Ikd	OK	29.0906	16.4686	-0.820836	-3.40734	5e-05	0.00168329	yes
CG14741	chr3R:12068374-12090612	Ictrl	Ikd	OK	31.717	17.952	-0.821114	-3.46988	5e-05	0.00168329	yes
olf413	chr3L:22136089-22247702	Ictrl	Ikd	OK	42.0804	23.793	-0.822612	-3.19671	5e-05	0.00168329	yes
CG30069	chr2R:14185203-14198368	Ictrl	Ikd	OK	25.3685	14.3408	-0.82291	-3.64249	5e-05	0.00168329	yes
HERC2	chrX:20394394-20412247	Ictrl	Ikd	OK	31.8661	17.9227	-0.83023	-3.5296	5e-05	0.00168329	yes
CG42265	chrX:5650566-5662861	Ictrl	Ikd	OK	25.9355	14.5594	-0.832974	-3.60385	5e-05	0.00168329	yes
CG5937	chrX:6040004-6050381	Ictrl	Ikd	OK	20.5826	11.5436	-0.834332	-3.503	5e-05	0.00168329	yes
CanA-14F	chrX:16560683-16587172	Ictrl	Ikd	OK	44.4316	24.9156	-0.834535	-3.13828	5e-05	0.00168329	yes
CG9727	chr3R:6449943-6456676	Ictrl	Ikd	OK	26.0546	14.5759	-0.837951	-3.36715	5e-05	0.00168329	yes
CG11319	chr2L:6568399-6601068	Ictrl	Ikd	OK	23.0865	12.9045	-0.839179	-3.1168	5e-05	0.00168329	yes
Mnt	chrX:3671800-3701672	Ictrl	Ikd	OK	31.6694	17.6991	-0.839412	-2.96378	5e-05	0.00168329	yes
Ncoa6	chr2L:5315289-5326832	Ictrl	Ikd	OK	23.4652	13.0829	-0.842836	-3.64123	5e-05	0.00168329	yes
CG44153	chr2L:10064120-10180256	Ictrl	Ikd	OK	14.7421	8.21692	-0.843271	-2.60608	5e-05	0.00168329	yes
upSET	chr3L:14002126-14020148	Ictrl	Ikd	OK	26.7733	14.8081	-0.854405	-3.76679	5e-05	0.00168329	yes
Dhc64C	chr3L:4806052-4825687	Ictrl	Ikd	OK	48.4167	26.7008	-0.858625	-3.49655	5e-05	0.00168329	yes
CG4587	chr2L:15644182-15683275	Ictrl	Ikd	OK	18.6775	10.2914	-0.859864	-3.07644	5e-05	0.00168329	yes
NaCP60E	chr2R:24891613-24928275	Ictrl	Ikd	OK	19.6843	10.835	-0.861345	-2.44602	5e-05	0.00168329	yes
Rdl	chr3L:9145837-9182149	Ictrl	Ikd	OK	30.8616	16.8878	-0.869834	-2.95551	5e-05	0.00168329	yes
kibra	chr3R:14697688-14724261	Ictrl	Ikd	OK	19.3189	10.5503	-0.872728	-3.09694	5e-05	0.00168329	yes
Crtc	chr3L:17659817-17669234	Ictrl	Ikd	OK	25.2408	13.776	-0.873606	-3.24008	5e-05	0.00168329	yes
CG31635	chr2L:6632797-6649114	Ictrl	Ikd	OK	25.2998	13.7808	-0.876464	-3.66214	5e-05	0.00168329	yes
CadN	chr2L:17647052-17778340	Ictrl	Ikd	OK	34.6981	18.8611	-0.879445	-3.7889	5e-05	0.00168329	yes
Snoo	chr2L:7891186-7986785	Ictrl	Ikd	OK	24.4437	13.2829	-0.879891	-2.91083	5e-05	0.00168329	yes
ps	chr3R:9417939-9455500	Ictrl	Ikd	OK	36.4598	19.7632	-0.883486	-3.25111	5e-05	0.00168329	yes
CG34384	chr3R:7814360-7855392	Ictrl	Ikd	OK	25.4127	13.7666	-0.884375	-3.67179	5e-05	0.00168329	yes
l(3)L1231	chr3R:14642671-14655716	Ictrl	Ikd	OK	45.5028	24.619	-0.886184	-3.68763	5e-05	0.00168329	yes
hipk	chr3L:543059-581099	Ictrl	Ikd	OK	35.2331	19.0508	-0.887077	-3.35279	5e-05	0.00168329	yes
Dscam2	chr3L:7159198-7189931	Ictrl	Ikd	OK	25.3837	13.7111	-0.888559	-3.75462	5e-05	0.00168329	yes
CG34127	chr3R:7570280-7639434	Ictrl	Ikd	OK	15.225	8.22204	-0.888876	-3.07325	5e-05	0.00168329	yes
RhoGAP100F	chr3R:31812608-31846570	Ictrl	Ikd	OK	30.4217	16.4274	-0.888999	-3.71757	5e-05	0.00168329	yes
Prosap	chr2R:14060455-14140902	Ictrl	Ikd	OK	40.1845	21.6417	-0.892827	-3.90765	5e-05	0.00168329	yes
CHES-1-like	chrX:7682337-7709385	Ictrl	Ikd	OK	17.6021	9.47871	-0.892987	-3.14187	5e-05	0.00168329	yes
spen	chr2L:159031-203397	Ictrl	Ikd	OK	29.2135	15.7299	-0.89313	-3.72077	5e-05	0.00168329	yes
Cngl	chrX:15386037-15441252	Ictrl	Ikd	OK	24.437	13.1557	-0.893373	-3.83293	5e-05	0.00168329	yes
CG10543	chr2R:20996219-21007740	Ictrl	Ikd	OK	31.7274	17.0398	-0.896822	-3.75195	5e-05	0.00168329	yes
CG34114	chr3R:10972380-11050175	Ictrl	Ikd	OK	17.5095	9.40191	-0.897114	-3.33406	5e-05	0.00168329	yes
rut	chrX:14784663-14826073	Ictrl	Ikd	OK	29.6372	15.9117	-0.897323	-3.6576	5e-05	0.00168329	yes
Dscam4	chr3L:8231813-8282397	Ictrl	Ikd	OK	27.7825	14.8533	-0.903398	-3.81115	5e-05	0.00168329	yes
mask	chr3R:24227022-24250248	Ictrl	Ikd	OK	54.561	29.1262	-0.905553	-3.04444	5e-05	0.00168329	yes
CG34383	chr3R:13715206-13764667	Ictrl	Ikd	OK	36.6268	19.5351	-0.906829	-3.9247	5e-05	0.00168329	yes
Piezo	chr2L:8163072-8190137	Ictrl	Ikd	OK	24.788	13.2187	-0.907067	-3.90329	5e-05	0.00168329	yes
Sr-CI	chr2L:4121701-4124153	Ictrl	Ikd	OK	49.1754	26.1826	-0.909328	-3.04661	5e-05	0.00168329	yes
GluRIB	chr3L:9251977-9288522	Ictrl	Ikd	OK	17.4405	9.28305	-0.909767	-3.28163	5e-05	0.00168329	yes
CrzR	chr3L:12339115-12351544	Ictrl	Ikd	OK	32.7353	17.3343	-0.917216	-3.24715	5e-05	0.00168329	yes
scrt	chr3L:3983895-3994003	Ictrl	Ikd	OK	25.1378	13.2879	-0.919749	-2.93269	5e-05	0.00168329	yes
trx	chr3R:14261390-14286903	Ictrl	Ikd	OK	24.1981	12.7771	-0.921334	-4.03006	5e-05	0.00168329	yes
Clect27	chr2L:4796599-4801923	Ictrl	Ikd	OK	101.794	53.676	-0.923298	-3.2474	5e-05	0.00168329	yes
sif	chr3L:5657912-5749599	Ictrl	Ikd	OK	41.4452	21.8417	-0.924121	-3.36279	5e-05	0.00168329	yes
CG4393	chr3R:23375927-23384777	Ictrl	Ikd	OK	29.7031	15.646	-0.924814	-3.61042	5e-05	0.00168329	yes
CG32564	chrX:17206406-17207854	Ictrl	Ikd	OK	101.12	53.2426	-0.925414	-3.32996	5e-05	0.00168329	yes
shot	chr2R:13864236-13942110	Ictrl	Ikd	OK	56.1971	29.4644	-0.93152	-3.13335	5e-05	0.00168329	yes
Mrtf	chr3L:2717614-2766480	Ictrl	Ikd	OK	21.24	11.1026	-0.935884	-3.71469	5e-05	0.00168329	yes
zormin	chr3L:2117465-2151700	Ictrl	Ikd	OK	40.3854	21.0744	-0.938344	-4.04707	5e-05	0.00168329	yes
RSG7	chrX:16838172-16844433	Ictrl	Ikd	OK	29.6032	15.3806	-0.944637	-3.37704	5e-05	0.00168329	yes
Cubn	chrX:9558664-9571308	Ictrl	Ikd	OK	17.7835	9.19836	-0.951087	-4.01932	5e-05	0.00168329	yes
eag	chrX:14955476-15009989	Ictrl	Ikd	OK	8.57097	4.43086	-0.951872	-2.91431	5e-05	0.00168329	yes
rg	chrX:5085758-5254864	Ictrl	Ikd	OK	29.0682	14.9636	-0.957989	-4.05736	5e-05	0.00168329	yes
ft	chr2L:4198403-4221796	Ictrl	Ikd	OK	18.8741	9.68052	-0.963249	-4.15072	5e-05	0.00168329	yes
eIF4G2	chr3R:23801713-23851105	Ictrl	Ikd	OK	32.7945	16.8033	-0.964709	-2.76499	5e-05	0.00168329	yes
CG11300	chr2R:23751914-23752495	Ictrl	Ikd	OK	209.059	107.066	-0.96541	-3.03417	5e-05	0.00168329	yes
CG1368	chrX:14174755-14175670	Ictrl	Ikd	OK	118.741	60.7498	-0.966861	-2.88266	5e-05	0.00168329	yes
Octbeta1R	chr3R:22497214-22520078	Ictrl	Ikd	OK	29.2498	14.9109	-0.972058	-3.12043	5e-05	0.00168329	yes
zfh1	chr3R:30765925-30789202	Ictrl	Ikd	OK	33.1201	16.8624	-0.973893	-4.05136	5e-05	0.00168329	yes
Tango13	chrX:13563822-13593224	Ictrl	Ikd	OK	27.6931	14.0735	-0.976544	-3.2275	5e-05	0.00168329	yes
CG43078	chr3L:8576807-8600879	Ictrl	Ikd	OK	18.5241	9.39605	-0.979274	-3.30252	5e-05	0.00168329	yes
CG11505	chr3L:3224837-3236604	Ictrl	Ikd	OK	32.3983	16.4185	-0.980593	-3.73411	5e-05	0.00168329	yes
CG8184	chrX:15712627-15731935	Ictrl	Ikd	OK	40.996	20.6966	-0.98609	-3.92696	5e-05	0.00168329	yes
Ca-alpha1T	chrX:6104084-6192483	Ictrl	Ikd	OK	17.53	8.84683	-0.986597	-4.168	5e-05	0.00168329	yes
Ten-a	chrX:12043697-12335214	Ictrl	Ikd	OK	34.5086	17.3911	-0.988606	-4.0637	5e-05	0.00168329	yes
CG12605	chr3L:3954250-3964771	Ictrl	Ikd	OK	27.9706	14.0478	-0.99356	-3.36216	5e-05	0.00168329	yes
nej	chrX:9665441-9687066	Ictrl	Ikd	OK	34.1148	16.9202	-1.01165	-4.14036	5e-05	0.00168329	yes
CG34401	chrX:18863949-18884075	Ictrl	Ikd	OK	28.3406	14.0485	-1.01246	-4.3026	5e-05	0.00168329	yes
CG10625	chr3L:5538410-5551159	Ictrl	Ikd	OK	77.6744	38.435	-1.01502	-3.39082	5e-05	0.00168329	yes
brp	chr2R:9503764-9541565	Ictrl	Ikd	OK	52.8474	26.1428	-1.01542	-4.10339	5e-05	0.00168329	yes
Camta	chr2R:9446045-9480076	Ictrl	Ikd	OK	14.5069	7.17055	-1.01659	-3.5175	5e-05	0.00168329	yes
CG9932	chr2L:13021867-13060140	Ictrl	Ikd	OK	23.1867	11.4536	-1.01749	-4.23525	5e-05	0.00168329	yes
mgl	chrX:9356633-9500129	Ictrl	Ikd	OK	17.7897	8.74424	-1.02463	-3.33103	5e-05	0.00168329	yes
kst	chr3L:3336859-3368133	Ictrl	Ikd	OK	38.6814	18.9917	-1.02627	-4.37317	5e-05	0.00168329	yes
CG14446	chrX:6225646-6236218	Ictrl	Ikd	OK	33.4564	16.3419	-1.03371	-4.33851	5e-05	0.00168329	yes
fkh	chr3R:28580975-28585264	Ictrl	Ikd	OK	34.007	16.6106	-1.03373	-3.77118	5e-05	0.00168329	yes
Nrx-1	chr3R:22468511-22486969	Ictrl	Ikd	OK	35.5431	17.1679	-1.04986	-4.29636	5e-05	0.00168329	yes
CG4019	chr2R:23603721-23616754	Ictrl	Ikd	OK	99.4021	47.6976	-1.05936	-3.03523	5e-05	0.00168329	yes
NimB2	chr2L:13963506-13967018	Ictrl	Ikd	OK	67.4601	32.3421	-1.06062	-2.57065	5e-05	0.00168329	yes
dikar	chr3L:6728799-6743164	Ictrl	Ikd	OK	25.4795	12.1683	-1.06621	-4.29243	5e-05	0.00168329	yes
Calx	chr3R:20978182-21015613	Ictrl	Ikd	OK	20.4499	9.70603	-1.07514	-3.53203	5e-05	0.00168329	yes
CG42450	chrX:18813296-18830406	Ictrl	Ikd	OK	27.6797	13.0919	-1.08015	-4.15539	5e-05	0.00168329	yes
Lsp1gamma	chr3L:66429-68995	Ictrl	Ikd	OK	132.958	62.8183	-1.08171	-4.40549	5e-05	0.00168329	yes
unc-13-4A	chr3L:7266191-7312896	Ictrl	Ikd	OK	11.8485	5.56923	-1.08916	-3.38327	5e-05	0.00168329	yes
Smr	chrX:12684202-12742926	Ictrl	Ikd	OK	28.8705	13.5664	-1.08956	-4.47767	5e-05	0.00168329	yes
CG42795	chr3R:10225689-10251277	Ictrl	Ikd	OK	13.8249	6.44655	-1.10067	-4.18958	5e-05	0.00168329	yes
CG34356	chr3L:9908119-9968317	Ictrl	Ikd	OK	16.1699	7.53537	-1.10156	-2.94923	5e-05	0.00168329	yes
Cpr11A	chrX:12486969-12489448	Ictrl	Ikd	OK	51.0457	23.7752	-1.10233	-2.88919	5e-05	0.00168329	yes
nAChRalpha1	chr3R:24393895-24457157	Ictrl	Ikd	OK	16.2209	7.55042	-1.10323	-3.37302	5e-05	0.00168329	yes
Rbp	chr3R:15374701-15402543	Ictrl	Ikd	OK	39.3208	18.2847	-1.10465	-4.59778	5e-05	0.00168329	yes
Set2	chrX:13413241-13421024	Ictrl	Ikd	OK	58.7541	27.2239	-1.10981	-4.85744	5e-05	0.00168329	yes
Nckx30C	chr2L:9711511-9746495	Ictrl	Ikd	OK	44.8819	20.6839	-1.11762	-4.2636	5e-05	0.00168329	yes
slo	chr3R:24662490-24711595	Ictrl	Ikd	OK	24.6617	11.3583	-1.11852	-4.32222	5e-05	0.00168329	yes
Lsp1alpha	chrX:12490290-12492982	Ictrl	Ikd	OK	102.547	47.1899	-1.11973	-4.50958	5e-05	0.00168329	yes
l(2)01289	chr2R:6721100-6740672	Ictrl	Ikd	OK	21.2159	9.70202	-1.12879	-3.51339	5e-05	0.00168329	yes
CG43901	chrX:10905766-10923436	Ictrl	Ikd	OK	19.3649	8.7398	-1.14778	-4.64128	5e-05	0.00168329	yes
chinmo	chr2L:1651257-1704682	Ictrl	Ikd	OK	37.2321	16.7306	-1.15405	-4.05918	5e-05	0.00168329	yes
futsch	chrX:1409068-1454177	Ictrl	Ikd	OK	32.994	14.6692	-1.16942	-4.69114	5e-05	0.00168329	yes
CG13033	chr3L:16544566-16545628	Ictrl	Ikd	OK	125.767	55.791	-1.17264	-3.57315	5e-05	0.00168329	yes
CG18265	chr3L:17439400-17457461	Ictrl	Ikd	OK	10.8518	4.81084	-1.17358	-3.48022	5e-05	0.00168329	yes
Glt	chr2L:8672697-8679812	Ictrl	Ikd	OK	75.0801	33.2586	-1.1747	-4.53558	5e-05	0.00168329	yes
sog	chrX:15603282-15633434	Ictrl	Ikd	OK	18.1766	7.97825	-1.18794	-3.54769	5e-05	0.00168329	yes
CG34398	chr2L:8898785-8933594	Ictrl	Ikd	OK	19.2479	8.44783	-1.18804	-4.1543	5e-05	0.00168329	yes
Lsp1beta	chr2L:898499-901316	Ictrl	Ikd	OK	164.081	70.6693	-1.21525	-4.97889	5e-05	0.00168329	yes
CG42255	chr3L:11801950-11814755	Ictrl	Ikd	OK	7.92377	3.40965	-1.21656	-3.78309	5e-05	0.00168329	yes
RyR	chr2R:8860363-8888097	Ictrl	Ikd	OK	10.4508	4.48989	-1.21887	-4.80286	5e-05	0.00168329	yes
Hk	chrX:10233346-10263485	Ictrl	Ikd	OK	24.8363	10.6606	-1.22015	-4.09649	5e-05	0.00168329	yes
Skeletor	chr3R:10686942-10696270	Ictrl	Ikd	OK	30.0511	12.8557	-1.22502	-3.39955	5e-05	0.00168329	yes
CG14441	chrX:6699507-6719389	Ictrl	Ikd	OK	19.3414	8.12379	-1.25147	-4.1925	5e-05	0.00168329	yes
obst-E	chr2L:5762552-5766142	Ictrl	Ikd	OK	139.327	58.2945	-1.25704	-4.19242	5e-05	0.00168329	yes
CG9090	chr2R:20279065-20281127	Ictrl	Ikd	OK	68.86	28.6475	-1.26526	-3.61928	5e-05	0.00168329	yes
CG32767	chrX:5071026-5084768	Ictrl	Ikd	OK	22.6751	9.41918	-1.26744	-4.55839	5e-05	0.00168329	yes
Apoltp	chr2L:9634178-9656026	Ictrl	Ikd	OK	6.76693	2.73698	-1.30592	-3.92786	5e-05	0.00168329	yes
CG43778	chr2L:13301813-13331121	Ictrl	Ikd	OK	44.4851	17.9767	-1.3072	-3.84655	5e-05	0.00168329	yes
srp	chr3R:15986151-16004081	Ictrl	Ikd	OK	29.9546	12.0305	-1.31608	-4.14134	5e-05	0.00168329	yes
Hml	chr3L:13846053-13860001	Ictrl	Ikd	OK	54.8993	21.6263	-1.344	-5.23323	5e-05	0.00168329	yes
prc	chr3L:11958290-11966131	Ictrl	Ikd	OK	22.0721	8.67297	-1.34763	-4.55717	5e-05	0.00168329	yes
ry	chr3R:13032527-13038020	Ictrl	Ikd	OK	19.8992	7.76666	-1.35734	-3.86134	5e-05	0.00168329	yes
Tig	chr2L:6412314-6423310	Ictrl	Ikd	OK	37.7695	14.5944	-1.3718	-5.65085	5e-05	0.00168329	yes
mei-P26	chrX:9163254-9189309	Ictrl	Ikd	OK	17.1718	6.46846	-1.40854	-3.91479	5e-05	0.00168329	yes
CG6225	chr3R:12654576-12660860	Ictrl	Ikd	OK	20.2622	7.5965	-1.41538	-3.10193	5e-05	0.00168329	yes
sls	chr3L:2039680-2115611	Ictrl	Ikd	OK	9.56375	3.55456	-1.4279	-4.95744	5e-05	0.00168329	yes
Peritrophin-A	chrX:20244646-20248203	Ictrl	Ikd	OK	37.5162	13.6941	-1.45396	-2.78539	5e-05	0.00168329	yes
CG4301	chrX:16405508-16414651	Ictrl	Ikd	OK	20.2619	7.24153	-1.4844	-4.2072	5e-05	0.00168329	yes
Pif1A	chr3R:8774285-8801176	Ictrl	Ikd	OK	32.5864	11.5617	-1.49492	-3.20687	5e-05	0.00168329	yes
Mhc	chr2L:16766565-16788766	Ictrl	Ikd	OK	109.082	38.6088	-1.49841	-5.75283	5e-05	0.00168329	yes
bt	chr4:724399-776474	Ictrl	Ikd	OK	3.99746	1.40142	-1.51219	-4.70072	5e-05	0.00168329	yes
Ppn	chr3R:28520664-28540324	Ictrl	Ikd	OK	83.7733	29.1459	-1.5232	-5.91826	5e-05	0.00168329	yes
CG7720	chr3R:18759235-18795169	Ictrl	Ikd	OK	21.239	7.33183	-1.53447	-3.15414	5e-05	0.00168329	yes
Cpr67B	chr3L:9404796-9406174	Ictrl	Ikd	OK	50.9811	17.5474	-1.53871	-2.97897	5e-05	0.00168329	yes
Prm	chr3L:8732857-8745310	Ictrl	Ikd	OK	91.6898	30.7784	-1.57485	-6.26033	5e-05	0.00168329	yes
tn	chr2R:18987343-19008944	Ictrl	Ikd	OK	15.1741	4.92532	-1.62332	-3.85908	5e-05	0.00168329	yes
orb2	chr3L:8932234-8954463	Ictrl	Ikd	OK	14.1752	4.47823	-1.66237	-3.24938	5e-05	0.00168329	yes
CG1136	chr3L:4046595-4059660	Ictrl	Ikd	OK	16.5881	5.22082	-1.6678	-3.10495	5e-05	0.00168329	yes
CG5958	chr2L:7430529-7433516	Ictrl	Ikd	OK	49.9036	15.4686	-1.6898	-3.41746	5e-05	0.00168329	yes
dp	chr2L:4477461-4614300	Ictrl	Ikd	OK	8.14996	2.44876	-1.73474	-6.76741	5e-05	0.00168329	yes
CAH2	chr3L:12177600-12183347	Ictrl	Ikd	OK	84.9328	25.2441	-1.75038	-5.7484	5e-05	0.00168329	yes
CG9297	chr3R:13771494-13779317	Ictrl	Ikd	OK	33.5862	9.46298	-1.8275	-5.80691	5e-05	0.00168329	yes
CG10650	chr2L:18993359-18995934	Ictrl	Ikd	OK	23.8916	6.53742	-1.86971	-2.95663	5e-05	0.00168329	yes
Lsp2	chr3L:12129392-12131869	Ictrl	Ikd	OK	62.7146	16.8396	-1.89694	-5.77377	5e-05	0.00168329	yes
bgm	chr2L:14013003-14019328	Ictrl	Ikd	OK	16.8231	4.39108	-1.9378	-3.30697	5e-05	0.00168329	yes
Lcp65Ag2	chr3L:6132989-6133593	Ictrl	Ikd	OK	117.269	28.3959	-2.04606	-3.36001	5e-05	0.00168329	yes
Cpr47Ec	chr2R:11259105-11259976	Ictrl	Ikd	OK	86.0957	20.1561	-2.09473	-3.72766	5e-05	0.00168329	yes
Unc-89	chr2R:23995542-24014254	Ictrl	Ikd	OK	10.8577	2.36804	-2.19695	-5.70195	5e-05	0.00168329	yes
CG15414	chr2L:3480754-3491071	Ictrl	Ikd	OK	32.8404	7.15352	-2.19875	-3.38256	5e-05	0.00168329	yes
Cyt-b5-r	chr2L:16788773-16790721	Ictrl	Ikd	OK	33.7941	7.14269	-2.24223	-3.68793	5e-05	0.00168329	yes
Lcp65Ag1	chr3L:6134696-6135274	Ictrl	Ikd	OK	159.806	33.5427	-2.25225	-3.99866	5e-05	0.00168329	yes
Lcp65Ab1,Lcp65Ab2	chr3L:6149544-6149960	Ictrl	Ikd	OK	194.719	40.4947	-2.26559	-3.17446	5e-05	0.00168329	yes
CG10936	chr2R:17604950-17639138	Ictrl	Ikd	OK	33.5021	6.70446	-2.32106	-7.20729	5e-05	0.00168329	yes
CG32241	chr3L:4465104-4466630	Ictrl	Ikd	OK	97.61	18.8475	-2.37266	-6.15853	5e-05	0.00168329	yes
CG14143	chr3L:11134986-11135480	Ictrl	Ikd	OK	65.3973	12.5111	-2.38602	-3.04334	5e-05	0.00168329	yes
fon	chr2L:19383137-19386205	Ictrl	Ikd	OK	95.1067	17.8682	-2.41215	-7.15005	5e-05	0.00168329	yes
CG11350	chr3L:4482808-4484370	Ictrl	Ikd	OK	140.334	26.1683	-2.42297	-7.65326	5e-05	0.00168329	yes
CG31496	chr3R:7345068-7346354	Ictrl	Ikd	OK	95.1568	17.4804	-2.44457	-5.0495	5e-05	0.00168329	yes
Cpr47Eg	chr2R:11277956-11278445	Ictrl	Ikd	OK	199.41	35.533	-2.4885	-3.87373	5e-05	0.00168329	yes
CG2736	chr2R:24973430-24975341	Ictrl	Ikd	OK	21.7887	3.70253	-2.557	-3.5765	5e-05	0.00168329	yes
Lcp65Ag3	chr3L:6130385-6130989	Ictrl	Ikd	OK	129.516	21.5711	-2.58596	-4.04125	5e-05	0.00168329	yes
CG13183	chr2R:11904322-11912779	Ictrl	Ikd	OK	8.73197	1.37116	-2.67091	-3.37003	5e-05	0.00168329	yes
CG13360	chrX:784745-790089	Ictrl	Ikd	OK	66.398	10.2396	-2.69699	-4.50337	5e-05	0.00168329	yes
Lcp4	chr2R:8437646-8438495	Ictrl	Ikd	OK	197.752	30.4306	-2.7001	-4.55769	5e-05	0.00168329	yes
Lcp3	chr2R:8435309-8436095	Ictrl	Ikd	OK	204.059	30.9531	-2.72083	-4.86652	5e-05	0.00168329	yes
Muc55B	chr2R:18050018-18052107	Ictrl	Ikd	OK	26.7611	3.60644	-2.89149	-4.09396	5e-05	0.00168329	yes
CG13731	chr3L:17383635-17388956	Ictrl	Ikd	OK	84.5576	10.828	-2.96516	-8.83245	5e-05	0.00168329	yes
CG4962	chr3L:16294710-16295547	Ictrl	Ikd	OK	18.798	2.3914	-2.97465	-3.35117	5e-05	0.00168329	yes
CG16885	chr2L:13914724-13956188	Ictrl	Ikd	OK	102.658	12.2854	-3.06283	-5.88413	5e-05	0.00168329	yes
CG10953	chr2R:17165083-17166643	Ictrl	Ikd	OK	103.045	12.0367	-3.09776	-5.25651	5e-05	0.00168329	yes
CG16884	chr2L:13914724-13956188	Ictrl	Ikd	OK	100.187	11.6706	-3.10174	-5.58987	5e-05	0.00168329	yes
Hn	chr3L:7760452-7763166	Ictrl	Ikd	OK	18.2382	2.10961	-3.11192	-3.9725	5e-05	0.00168329	yes
CG13560	chr2R:23747559-23748477	Ictrl	Ikd	OK	170.092	18.5536	-3.19654	-5.34526	5e-05	0.00168329	yes
CG34227	chr2R:11248125-11248610	Ictrl	Ikd	OK	43.6956	4.71597	-3.21186	-3.6387	5e-05	0.00168329	yes
NAAT1	chrX:5405237-5410849	Ictrl	Ikd	OK	12.6382	1.2766	-3.30742	-4.14523	5e-05	0.00168329	yes
Obp56d	chr2R:19702923-19703915	Ictrl	Ikd	OK	41.9373	3.84311	-3.44789	-3.88107	5e-05	0.00168329	yes
CR45629	chrX:10217626-10219303	Ictrl	Ikd	OK	81.248	7.24474	-3.48733	-4.0144	5e-05	0.00168329	yes
CG11131	chr3L:22898743-22900262	Ictrl	Ikd	OK	14.0778	1.24152	-3.50325	-3.77913	5e-05	0.00168329	yes
Cyp4d1	chrX:2159144-2162180	Ictrl	Ikd	OK	32.2467	2.69449	-3.58107	-4.75874	5e-05	0.00168329	yes
Cpr78Cc	chr3L:21300579-21301171	Ictrl	Ikd	OK	69.1	5.62211	-3.6195	-4.5391	5e-05	0.00168329	yes
CG11349	chr3L:4473067-4475095	Ictrl	Ikd	OK	18.8736	1.33708	-3.81921	-4.41646	5e-05	0.00168329	yes
CG43117	chr3R:26454793-26455112	Ictrl	Ikd	OK	273.317	17.1754	-3.99216	-5.31401	5e-05	0.00168329	yes
pip	chr3L:19294766-19337609	Ictrl	Ikd	OK	110.488	6.46516	-4.09506	-6.47042	5e-05	0.00168329	yes
CG32198	chr3L:18526975-18527445	Ictrl	Ikd	OK	217.901	12.6321	-4.1085	-4.90369	5e-05	0.00168329	yes
Cpr60D	chr2R:24662681-24663406	Ictrl	Ikd	OK	87.429	4.99513	-4.12952	-4.65723	5e-05	0.00168329	yes
TwdlO	chr3R:26625931-26626738	Ictrl	Ikd	OK	75.6036	4.01849	-4.23373	-4.68155	5e-05	0.00168329	yes
Lcp1	chr2R:8430114-8431243	Ictrl	Ikd	OK	145.653	7.62959	-4.25478	-4.70252	5e-05	0.00168329	yes
Cpr67Fa2	chr3L:10891713-10892516	Ictrl	Ikd	OK	134.938	6.82405	-4.30552	-5.9964	5e-05	0.00168329	yes
CG44040	chr3R:15320377-15320691	Ictrl	Ikd	OK	189.666	9.44085	-4.3284	-5.18936	5e-05	0.00168329	yes
CG14237	chr3R:26456876-26457242	Ictrl	Ikd	OK	141.492	7.00792	-4.33559	-5.32164	5e-05	0.00168329	yes
CG4847	chr2R:17511512-17513855	Ictrl	Ikd	OK	80.8007	3.88743	-4.37748	-6.46906	5e-05	0.00168329	yes
CG5656	chr3L:21442226-21444819	Ictrl	Ikd	OK	37.8848	1.81039	-4.38724	-5.58597	5e-05	0.00168329	yes
Lcp2	chr2R:8433796-8434785	Ictrl	Ikd	OK	149.654	6.35797	-4.55692	-5.7371	5e-05	0.00168329	yes
CG13445	chr3L:15809484-15809977	Ictrl	Ikd	OK	128.445	5.06445	-4.6646	-5.3817	5e-05	0.00168329	yes
CG13705	chr3L:4896863-4898470	Ictrl	Ikd	OK	41.0935	1.57552	-4.70501	-5.28745	5e-05	0.00168329	yes
l(3)mbn	chr3L:6123933-6128807	Ictrl	Ikd	OK	28.6775	0.962662	-4.89675	-6.67945	5e-05	0.00168329	yes
Muc68Ca	chr3L:11610577-11620101	Ictrl	Ikd	OK	79.2705	2.48526	-4.99532	-12.9126	5e-05	0.00168329	yes
CG32603	chrX:14184560-14185807	Ictrl	Ikd	OK	94.4588	2.81787	-5.06701	-5.89288	5e-05	0.00168329	yes
CG8708	chr2R:8159405-8161565	Ictrl	Ikd	OK	48.8967	1.38528	-5.14149	-7.33224	5e-05	0.00168329	yes
Hsc70-2	chr3R:13044758-13047388	Ictrl	Ikd	OK	54.5208	1.3078	-5.38159	-7.72116	5e-05	0.00168329	yes
CG10814	chr2R:13375974-13377731	Ictrl	Ikd	OK	36.8262	0.857727	-5.42407	-6.94631	5e-05	0.00168329	yes
CG9701	chr3L:16733545-16739364	Ictrl	Ikd	OK	20.3367	0.43734	-5.53919	-6.65614	5e-05	0.00168329	yes
Cpr67Fa1	chr3L:10889989-10890700	Ictrl	Ikd	OK	143.569	2.74952	-5.70642	-6.81283	5e-05	0.00168329	yes
Sgs3	chr3L:11512220-11513402	Ictrl	Ikd	OK	29.4989	0.483768	-5.9302	-6.23427	5e-05	0.00168329	yes
CG9757	chr3R:13611582-13612433	Ictrl	Ikd	OK	115.422	1.81919	-5.98748	-5.99126	5e-05	0.00168329	yes
p120ctn	chr2R:4595287-4609492	Ictrl	Ikd	OK	29.9855	46.3778	0.629168	2.48698	0.0001	0.00303429	yes
HDAC4	chrX:13262686-13285632	Ictrl	Ikd	OK	35.8113	24.4376	-0.551313	-2.39313	0.0001	0.00303429	yes
enok	chr2R:24099209-24107032	Ictrl	Ikd	OK	38.8325	26.4285	-0.555172	-2.4739	0.0001	0.00303429	yes
garz	chr2R:12326359-12333860	Ictrl	Ikd	OK	34.0684	22.9944	-0.567154	-2.50243	0.0001	0.00303429	yes
na	chrX:14266366-14277416	Ictrl	Ikd	OK	32.7	21.8844	-0.579391	-2.57289	0.0001	0.00303429	yes
CG9005	chr2R:11619478-11640941	Ictrl	Ikd	OK	26.4891	17.666	-0.584428	-2.44128	0.0001	0.00303429	yes
mirr	chr3L:12693638-12710249	Ictrl	Ikd	OK	39.0198	25.9612	-0.587847	-2.4078	0.0001	0.00303429	yes
Pde6	chr3R:14513900-14558304	Ictrl	Ikd	OK	19.9938	13.0247	-0.618297	-2.36041	0.0001	0.00303429	yes
Act87E	chr3R:13425832-13428375	Ictrl	Ikd	OK	108.673	70.7693	-0.618797	-2.52831	0.0001	0.00303429	yes
AdamTS-A	chr3R:15442245-15476193	Ictrl	Ikd	OK	26.226	17.0692	-0.619597	-2.59589	0.0001	0.00303429	yes
Dscam1	chr2R:7317923-7381899	Ictrl	Ikd	OK	52.703	33.9197	-0.63576	-2.72653	0.0001	0.00303429	yes
N	chrX:3134869-3172221	Ictrl	Ikd	OK	45.1595	28.8603	-0.645941	-2.81025	0.0001	0.00303429	yes
Nlg4	chr3R:20204808-20245473	Ictrl	Ikd	OK	19.5009	12.4284	-0.649902	-2.50718	0.0001	0.00303429	yes
sns	chr2R:8798488-8856091	Ictrl	Ikd	OK	19.1788	12.1043	-0.663989	-2.79031	0.0001	0.00303429	yes
LIMK1	chrX:12584384-12592193	Ictrl	Ikd	OK	24.5294	15.3772	-0.673719	-2.606	0.0001	0.00303429	yes
CG34113	chr3R:5862864-5959555	Ictrl	Ikd	OK	16.533	10.3583	-0.67456	-2.75181	0.0001	0.00303429	yes
CG43795	chr2R:23444136-23491997	Ictrl	Ikd	OK	16.7496	10.2437	-0.709386	-2.59025	0.0001	0.00303429	yes
beat-VI	chr3R:28418207-28474814	Ictrl	Ikd	OK	47.2447	28.7025	-0.718974	-2.62056	0.0001	0.00303429	yes
CG32206	chr3L:19340320-19412912	Ictrl	Ikd	OK	13.3109	7.97713	-0.738669	-2.6667	0.0001	0.00303429	yes
hiw	chrX:15010136-15063429	Ictrl	Ikd	OK	22.1104	12.8757	-0.780074	-2.50491	0.0001	0.00303429	yes
Neurochondrin	chr3R:6468436-6471016	Ictrl	Ikd	OK	33.8626	17.5253	-0.950254	-3.02794	0.0001	0.00303429	yes
CG5023	chr3R:20169434-20174872	Ictrl	Ikd	OK	106.372	54.9698	-0.952402	-2.67203	0.0001	0.00303429	yes
jp	chr2L:9547719-9566750	Ictrl	Ikd	OK	23.2906	11.945	-0.963332	-3.09688	0.0001	0.00303429	yes
CG44422	chrX:11219378-11302783	Ictrl	Ikd	OK	16.6735	8.41249	-0.986956	-2.73397	0.0001	0.00303429	yes
CG45093	chr2R:7737018-7782637	Ictrl	Ikd	OK	27.3176	11.025	-1.30905	-2.93084	0.0001	0.00303429	yes
sage	chr3R:9262653-9264142	Ictrl	Ikd	OK	47.4885	19.0594	-1.31708	-2.95435	0.0001	0.00303429	yes
obst-A	chrX:20239854-20243209	Ictrl	Ikd	OK	42.7524	14.1485	-1.59535	-3.35225	0.0001	0.00303429	yes
CG31313	chr3R:14565926-14567429	Ictrl	Ikd	OK	128.216	36.1244	-1.82753	-3.0341	0.0001	0.00303429	yes
CG5402	chr3R:27502089-27502956	Ictrl	Ikd	OK	82.3954	20.6359	-1.99741	-3.06882	0.0001	0.00303429	yes
CG15515	chr3R:29905463-29906448	Ictrl	Ikd	OK	95.9079	21.0733	-2.18623	-2.97463	0.0001	0.00303429	yes
alpha-Est2	chr3R:7541809-7545230	Ictrl	Ikd	OK	11.2688	2.32354	-2.27794	-2.95549	0.0001	0.00303429	yes
CG18519	chr3R:15537712-15542414	Ictrl	Ikd	OK	3.20352	0.534145	-2.58436	-3.05029	0.0001	0.00303429	yes
Odc1	chr2R:8004823-8006672	Ictrl	Ikd	OK	11.1196	0.858401	-3.69531	-4.07789	0.0001	0.00303429	yes
Cpr49Af	chr2R:12405931-12407045	Ictrl	Ikd	OK	104.89	8.08798	-3.69696	-4.23404	0.0001	0.00303429	yes
CG17325	chr2L:18812647-18813941	Ictrl	Ikd	OK	124.913	6.7039	-4.21977	-5.2099	0.0001	0.00303429	yes
CG15597	chr3R:6284461-6285200	Ictrl	Ikd	OK	96.6156	2.44521	-5.30423	-6.054	0.0001	0.00303429	yes
CG8665	chr2L:21371226-21377995	Ictrl	Ikd	OK	9.29104	0.146235	-5.98948	-6.5943	0.0001	0.00303429	yes
CR42646	chr2R:5363252-5367357	Ictrl	Ikd	OK	1.27906	7.92652	2.6316	3.39207	0.00015	0.00434814	yes
MED26	chr4:778515-788978	Ictrl	Ikd	OK	15.2102	23.7887	0.645239	2.53439	0.00015	0.00434814	yes
Crag	chrX:8592030-8602036	Ictrl	Ikd	OK	46.7655	32.0581	-0.544754	-2.41618	0.00015	0.00434814	yes
sba	chr3R:23894173-23922973	Ictrl	Ikd	OK	31.8034	21.7897	-0.545536	-2.33998	0.00015	0.00434814	yes
Asx	chr2R:14503957-14512493	Ictrl	Ikd	OK	32.1243	21.7538	-0.562402	-2.39111	0.00015	0.00434814	yes
kuz	chr2L:13550138-13639411	Ictrl	Ikd	OK	36.2101	24.4019	-0.569402	-2.46466	0.00015	0.00434814	yes
sli	chr2R:15869494-15922118	Ictrl	Ikd	OK	60.4814	40.7499	-0.569693	-2.41925	0.00015	0.00434814	yes
lid	chr2L:5989399-5999501	Ictrl	Ikd	OK	74.2237	49.9376	-0.571752	-2.46581	0.00015	0.00434814	yes
CG30116	chr2R:18456601-18498026	Ictrl	Ikd	OK	28.3405	18.877	-0.586231	-2.51624	0.00015	0.00434814	yes
CG42404	chr3R:15250093-15257765	Ictrl	Ikd	OK	27.038	17.9942	-0.587461	-2.40537	0.00015	0.00434814	yes
CG45002	chrX:16969068-17066732	Ictrl	Ikd	OK	16.0929	10.4476	-0.623253	-2.42365	0.00015	0.00434814	yes
Glut1	chr3L:914073-993788	Ictrl	Ikd	OK	63.0258	37.3657	-0.754229	-2.70403	0.00015	0.00434814	yes
Gfrl	chr3R:20378457-20484588	Ictrl	Ikd	OK	12.7467	7.35568	-0.793193	-2.67925	0.00015	0.00434814	yes
CG9485	chr2R:21312398-21320017	Ictrl	Ikd	OK	39.106	21.6839	-0.850765	-2.60801	0.00015	0.00434814	yes
CG7300	chr2L:10694999-10698195	Ictrl	Ikd	OK	9.46378	2.23164	-2.08431	-2.78059	0.00015	0.00434814	yes
CG7470	chr3L:21972001-21984606	Ictrl	Ikd	OK	11.3465	1.10666	-3.35797	-3.72169	0.00015	0.00434814	yes
AkhR	chr2L:6711285-6716186	Ictrl	Ikd	OK	4.84633	0.342688	-3.82193	-3.84634	0.00015	0.00434814	yes
CG30371	chr2R:8267642-8269334	Ictrl	Ikd	OK	71.0566	0.580746	-6.93492	-7.00481	0.00015	0.00434814	yes
CG6293	chr3R:10264305-10311613	Ictrl	Ikd	OK	9.0004	34.2487	1.92799	3.10082	0.0002	0.00553649	yes
if	chrX:16752188-16783434	Ictrl	Ikd	OK	37.5216	25.7896	-0.54093	-2.38306	0.0002	0.00553649	yes
tinc	chr3R:17811540-17872507	Ictrl	Ikd	OK	45.7761	31.2859	-0.549085	-2.41474	0.0002	0.00553649	yes
CG12531	chrX:19718922-19730199	Ictrl	Ikd	OK	30.0104	20.3535	-0.560189	-2.4701	0.0002	0.00553649	yes
fry	chr3L:9631833-9679103	Ictrl	Ikd	OK	30.4566	20.2188	-0.591062	-2.49343	0.0002	0.00553649	yes
sfl	chr3L:6495679-6550104	Ictrl	Ikd	OK	24.2347	15.7503	-0.621692	-2.57109	0.0002	0.00553649	yes
CG10011	chr3R:28606078-28635099	Ictrl	Ikd	OK	28.4236	18.402	-0.627229	-2.28297	0.0002	0.00553649	yes
Mid1	chr2R:24695377-24736657	Ictrl	Ikd	OK	37.7611	24.0105	-0.653237	-2.58993	0.0002	0.00553649	yes
slpr	chrX:8165832-8177185	Ictrl	Ikd	OK	24.1691	14.4335	-0.743738	-2.45393	0.0002	0.00553649	yes
pcx	chrX:2225295-2242035	Ictrl	Ikd	OK	16.2171	9.38571	-0.788977	-2.46398	0.0002	0.00553649	yes
Oatp30B	chr2L:9521209-9540060	Ictrl	Ikd	OK	14.8336	8.36896	-0.825749	-2.54218	0.0002	0.00553649	yes
InR	chr3R:21570247-21619321	Ictrl	Ikd	OK	8.03378	4.47883	-0.842958	-2.732	0.0002	0.00553649	yes
CrebA	chr3L:15535394-15553214	Ictrl	Ikd	OK	15.6021	7.91256	-0.979523	-2.55077	0.0002	0.00553649	yes
CG45076	chr3R:10768000-10777374	Ictrl	Ikd	OK	74.5565	31.6483	-1.2362	-2.99321	0.0002	0.00553649	yes
Ance-4	chr2R:9039727-9042142	Ictrl	Ikd	OK	15.0097	3.26065	-2.20266	-2.97958	0.0002	0.00553649	yes
Cpr65Ax2	chr3L:6150057-6150858	Ictrl	Ikd	OK	170.735	34.2563	-2.31732	-3.26823	0.0002	0.00553649	yes
Lcp65Ae	chr3L:6137582-6138118	Ictrl	Ikd	OK	96.6738	4.77763	-4.33876	-4.47149	0.0002	0.00553649	yes
PH4alphaSG1	chr3R:30503664-30505661	Ictrl	Ikd	OK	37.4782	1.30382	-4.84524	-4.58257	0.0002	0.00553649	yes
Mical	chr3R:10001553-10042895	Ictrl	Ikd	OK	38.6735	27.0806	-0.514085	-2.25962	0.00025	0.00665262	yes
CG2186	chrX:10857654-10866246	Ictrl	Ikd	OK	47.5494	32.5988	-0.544608	-2.33948	0.00025	0.00665262	yes
CG13185	chr2R:11867875-11885585	Ictrl	Ikd	OK	14.5442	9.94737	-0.548061	-2.42806	0.00025	0.00665262	yes
CG10737	chr2R:19164142-19178223	Ictrl	Ikd	OK	72.9029	49.8526	-0.548308	-2.40546	0.00025	0.00665262	yes
wge	chr3R:22710882-22721150	Ictrl	Ikd	OK	47.9383	32.6619	-0.553569	-2.4523	0.00025	0.00665262	yes
C3G	chrX:6780789-6803593	Ictrl	Ikd	OK	34.0931	23.098	-0.561708	-2.4222	0.00025	0.00665262	yes
osa	chr3R:17687817-17718350	Ictrl	Ikd	OK	61.2562	40.8145	-0.585774	-2.38993	0.00025	0.00665262	yes
Pde9	chrX:12785562-12897327	Ictrl	Ikd	OK	13.8468	8.42257	-0.71722	-2.52735	0.00025	0.00665262	yes
CG9747	chr3R:30185422-30191252	Ictrl	Ikd	OK	41.5027	25.1844	-0.720674	-2.42654	0.00025	0.00665262	yes
Imp	chrX:10787868-10824627	Ictrl	Ikd	OK	42.3552	24.8772	-0.767717	-2.50111	0.00025	0.00665262	yes
fred	chr2L:3902927-3991713	Ictrl	Ikd	OK	9.57073	4.40015	-1.12108	-2.71034	0.00025	0.00665262	yes
CG30046	chr2R:12314116-12317573	Ictrl	Ikd	OK	18.4271	8.06029	-1.19293	-2.72092	0.00025	0.00665262	yes
CG9449	chr3L:19492052-19497723	Ictrl	Ikd	OK	35.3522	14.3898	-1.29676	-2.72052	0.00025	0.00665262	yes
CG3999	chr3R:10251517-10255268	Ictrl	Ikd	OK	7.21756	1.50704	-2.25979	-2.91478	0.00025	0.00665262	yes
CG14300	chr3R:18693292-18693711	Ictrl	Ikd	OK	42.1745	4.88346	-3.1104	-3.11488	0.00025	0.00665262	yes
frac	chr3L:7562609-7569499	Ictrl	Ikd	OK	1.19556	0.0889093	-3.74921	-3.03534	0.00025	0.00665262	yes
Cpr65Aw	chr3L:6141902-6142413	Ictrl	Ikd	OK	49.064	1.91147	-4.68191	-4.60833	0.00025	0.00665262	yes
crb	chr3R:24295077-24314541	Ictrl	Ikd	OK	26.9437	19.0054	-0.503537	-2.20725	0.0003	0.00765197	yes
LanB2	chr3L:9614913-9623980	Ictrl	Ikd	OK	63.4345	44.5972	-0.508315	-2.26073	0.0003	0.00765197	yes
pot	chrX:11907408-11917260	Ictrl	Ikd	OK	55.5284	38.703	-0.520779	-2.26691	0.0003	0.00765197	yes
Ndae1	chr2L:7223327-7249343	Ictrl	Ikd	OK	54.482	37.7974	-0.527494	-2.31111	0.0003	0.00765197	yes
Shab	chr3L:2895016-2959579	Ictrl	Ikd	OK	41.8047	28.8783	-0.533677	-2.32265	0.0003	0.00765197	yes
wnd	chr3L:19624405-19635783	Ictrl	Ikd	OK	48.3145	33.3097	-0.536511	-2.32422	0.0003	0.00765197	yes
GalNAc-T2	chrX:18495066-18499986	Ictrl	Ikd	OK	52.1185	35.549	-0.551987	-2.28337	0.0003	0.00765197	yes
Ptp10D	chrX:11622014-11677338	Ictrl	Ikd	OK	34.8093	23.7046	-0.554305	-2.41154	0.0003	0.00765197	yes
grh	chr2R:17800684-17842819	Ictrl	Ikd	OK	51.3085	34.6455	-0.56653	-2.26836	0.0003	0.00765197	yes
Rok	chrX:16624011-16637414	Ictrl	Ikd	OK	36.5395	24.5942	-0.571137	-2.35674	0.0003	0.00765197	yes
CG15099	chr2R:18835262-18846619	Ictrl	Ikd	OK	28.5188	19.0969	-0.57857	-2.30099	0.0003	0.00765197	yes
poe	chr2L:8043470-8071624	Ictrl	Ikd	OK	39.8485	24.9203	-0.677206	-2.42243	0.0003	0.00765197	yes
PK2-R1	chr3R:13338329-13345106	Ictrl	Ikd	OK	28.8948	17.1076	-0.756174	-2.39802	0.0003	0.00765197	yes
CG42541	chrX:3891496-3930578	Ictrl	Ikd	OK	7.52419	4.30562	-0.805315	-2.34034	0.0003	0.00765197	yes
haf	chr2L:1555128-1611157	Ictrl	Ikd	OK	11.8141	5.33572	-1.14676	-2.53738	0.0003	0.00765197	yes
CG2233	chrX:8035740-8037517	Ictrl	Ikd	OK	32.335	11.8864	-1.44378	-2.83189	0.0003	0.00765197	yes
CG6188	chr3R:12674607-12676260	Ictrl	Ikd	OK	54.3961	9.28294	-2.55085	-3.71075	0.0003	0.00765197	yes
CG10912	chr2R:18056063-18057065	Ictrl	Ikd	OK	12.218	1.09893	-3.47483	-3.43268	0.0003	0.00765197	yes
CG34282	chr3R:18695251-18695782	Ictrl	Ikd	OK	39.2426	3.05117	-3.68499	-3.6579	0.0003	0.00765197	yes
myo	chr4:690685-696055	Ictrl	Ikd	OK	12.505	22.7041	0.860448	2.50853	0.00035	0.00869936	yes
Sos	chr2L:13813815-13819826	Ictrl	Ikd	OK	47.5046	33.2314	-0.515519	-2.29342	0.00035	0.00869936	yes
CG7708	chr3R:18680603-18686739	Ictrl	Ikd	OK	50.4499	34.9493	-0.529589	-2.24761	0.00035	0.00869936	yes
sas	chr3R:7162877-7183702	Ictrl	Ikd	OK	43.2115	29.7241	-0.539782	-2.3568	0.00035	0.00869936	yes
Pkc98E	chr3R:29039155-29049148	Ictrl	Ikd	OK	57.0506	38.9747	-0.549704	-2.32034	0.00035	0.00869936	yes
CG34449	chrX:9324507-9356227	Ictrl	Ikd	OK	30.5795	20.5047	-0.576611	-2.29193	0.00035	0.00869936	yes
Vmat	chr2R:13513131-13534251	Ictrl	Ikd	OK	60.0959	33.3812	-0.848231	-2.32757	0.00035	0.00869936	yes
CG10019	chr2L:3730465-3754617	Ictrl	Ikd	OK	9.58112	4.12135	-1.21708	-2.82523	0.00035	0.00869936	yes
peb	chrX:4617563-4627206	Ictrl	Ikd	OK	5.95074	2.45951	-1.2747	-2.6123	0.00035	0.00869936	yes
hgo	chr2L:11136392-11138565	Ictrl	Ikd	OK	5.51563	0.805995	-2.77468	-2.79476	0.00035	0.00869936	yes
Idgf5	chr2R:18393665-18395282	Ictrl	Ikd	OK	11.2969	1.37414	-3.03933	-3.17539	0.00035	0.00869936	yes
CG13947	chr2L:779172-779655	Ictrl	Ikd	OK	117.846	4.34245	-4.76225	-4.34568	0.00035	0.00869936	yes
CG32368	chr3L:7915436-7915846	Ictrl	Ikd	OK	7.18131	36.4002	2.34163	2.50296	0.0004	0.00971476	yes
CG3107	chr2R:5090580-5095090	Ictrl	Ikd	OK	16.5492	26.6912	0.689606	2.33359	0.0004	0.00971476	yes
CG2926	chr3R:5579300-5588380	Ictrl	Ikd	OK	50.4573	35.7775	-0.496013	-2.17433	0.0004	0.00971476	yes
Dab	chr3L:16712125-16724575	Ictrl	Ikd	OK	43.0685	30.2995	-0.50734	-2.21778	0.0004	0.00971476	yes
stnA	chrX:22980721-23004648	Ictrl	Ikd	OK	59.7554	41.6669	-0.520168	-2.24946	0.0004	0.00971476	yes
Tnks	chr3R:25653090-25661286	Ictrl	Ikd	OK	35.6971	24.8165	-0.524506	-2.28558	0.0004	0.00971476	yes
CG17839	chr3L:14805135-14882224	Ictrl	Ikd	OK	27.3546	18.8401	-0.537972	-2.29131	0.0004	0.00971476	yes
hang	chrX:16422830-16441296	Ictrl	Ikd	OK	54.4694	34.2531	-0.669211	-2.28131	0.0004	0.00971476	yes
Asph	chr2R:16110330-16116996	Ictrl	Ikd	OK	23.5137	12.9984	-0.855175	-2.44572	0.0004	0.00971476	yes
CG1674	chr4:230729-245903	Ictrl	Ikd	OK	20.5271	8.26973	-1.31161	-2.62286	0.0004	0.00971476	yes
CG15282	chr2L:14712470-14713298	Ictrl	Ikd	OK	84.6542	14.2036	-2.57532	-3.01662	0.0004	0.00971476	yes
uif	chr2L:6972827-7010359	Ictrl	Ikd	OK	33.8632	23.5454	-0.524274	-2.27067	0.00045	0.0105138	yes
Nup153	chrX:16599240-16610459	Ictrl	Ikd	OK	51.7503	35.8615	-0.529131	-2.31119	0.00045	0.0105138	yes
CG43367	chr3L:4193992-4224003	Ictrl	Ikd	OK	18.215	12.5364	-0.539005	-2.24878	0.00045	0.0105138	yes
sdt	chrX:8178548-8240474	Ictrl	Ikd	OK	52.5683	35.7925	-0.554535	-2.23717	0.00045	0.0105138	yes
ptc	chr2R:8649648-8665223	Ictrl	Ikd	OK	28.9796	19.6689	-0.559121	-2.3592	0.00045	0.0105138	yes
e(y)3	chrX:19623113-19638369	Ictrl	Ikd	OK	58.609	38.9528	-0.589394	-2.25157	0.00045	0.0105138	yes
ctrip	chr3R:4786283-4816025	Ictrl	Ikd	OK	54.0612	34.7658	-0.636925	-2.25347	0.00045	0.0105138	yes
Mlc1	chr3R:27657077-27660177	Ictrl	Ikd	OK	124.53	79.5716	-0.646167	-2.31851	0.00045	0.0105138	yes
TpnC73F	chr3L:17046062-17048390	Ictrl	Ikd	OK	108.581	66.3012	-0.711665	-2.41729	0.00045	0.0105138	yes
CG32479	chr3L:871898-895313	Ictrl	Ikd	OK	33.7669	19.995	-0.75597	-2.27333	0.00045	0.0105138	yes
CG7458	chr3L:21955109-21958041	Ictrl	Ikd	OK	24.889	11.1227	-1.162	-2.68538	0.00045	0.0105138	yes
CG4267	chr2L:2242377-2247383	Ictrl	Ikd	OK	36.6383	15.9906	-1.19613	-2.5519	0.00045	0.0105138	yes
CG30148	chr2R:20546594-20547658	Ictrl	Ikd	OK	20.1393	4.10698	-2.29387	-2.52148	0.00045	0.0105138	yes
yellow-e	chr3R:13409542-13415286	Ictrl	Ikd	OK	9.30592	1.60794	-2.53294	-2.95115	0.00045	0.0105138	yes
Obp83cd	chr3R:6108133-6111034	Ictrl	Ikd	OK	17.9023	1.85169	-3.27323	-3.26211	0.00045	0.0105138	yes
CG6385	chr2R:17753554-17756422	Ictrl	Ikd	OK	5.32726	0.534909	-3.31603	-3.35826	0.00045	0.0105138	yes
PH4alphaSG2	chr3R:30490073-30496153	Ictrl	Ikd	OK	44.1107	3.97813	-3.47097	-4.51181	0.00045	0.0105138	yes
CG14258	chr3R:27093142-27094224	Ictrl	Ikd	OK	24.6732	0.520028	-5.56821	-5.28553	0.00045	0.0105138	yes
Gprk1	chr2R:4322294-4471060	Ictrl	Ikd	OK	25.4594	40.4215	0.666924	2.36641	0.0005	0.0114754	yes
r	chrX:16655358-16668712	Ictrl	Ikd	OK	59.5573	42.0637	-0.501703	-2.20723	0.0005	0.0114754	yes
CG42788	chr3R:15095956-15131926	Ictrl	Ikd	OK	23.0105	15.9348	-0.530106	-2.24783	0.0005	0.0114754	yes
gprs	chr2R:16641242-16652699	Ictrl	Ikd	OK	50.0482	34.5654	-0.533989	-2.2277	0.0005	0.0114754	yes
IntS6	chrX:5738662-5747254	Ictrl	Ikd	OK	24.4395	16.7043	-0.548995	-2.24612	0.0005	0.0114754	yes
Kul	chr3R:29725829-29736745	Ictrl	Ikd	OK	22.9231	15.2134	-0.591457	-2.20808	0.0005	0.0114754	yes
CG42260	chr2R:22740998-22798289	Ictrl	Ikd	OK	14.6037	9.57497	-0.608997	-2.17479	0.0005	0.0114754	yes
Hs3st-A	chr2R:18718113-18754675	Ictrl	Ikd	OK	15.9496	8.82312	-0.854158	-2.46737	0.0005	0.0114754	yes
CG43921	chrX:12516633-12568452	Ictrl	Ikd	OK	32.7768	23.3659	-0.488271	-2.13194	0.00055	0.0124037	yes
CycT	chr3L:17551003-17557788	Ictrl	Ikd	OK	55.4989	38.9315	-0.51152	-2.1785	0.00055	0.0124037	yes
csw	chrX:2094233-2115701	Ictrl	Ikd	OK	37.4724	26.2573	-0.51311	-2.19585	0.00055	0.0124037	yes
Met	chrX:11616123-11621280	Ictrl	Ikd	OK	15.6284	9.01985	-0.792996	-2.32514	0.00055	0.0124037	yes
Msp300	chr2L:5100876-5206993	Ictrl	Ikd	OK	39.0668	17.7492	-1.13819	-2.27171	0.00055	0.0124037	yes
CG13950	chr2L:860308-861806	Ictrl	Ikd	OK	8.29545	1.23773	-2.74463	-2.90819	0.00055	0.0124037	yes
CG14850	chr3R:14560934-14561521	Ictrl	Ikd	OK	84.3756	12.0983	-2.80202	-3.14268	0.00055	0.0124037	yes
Mal-A6	chr2R:8465157-8467595	Ictrl	Ikd	OK	3.84778	0.310994	-3.62907	-3.3278	0.00055	0.0124037	yes
CG34305	chr3R:4242784-4243146	Ictrl	Ikd	OK	111.221	5.63251	-4.30351	-4.12897	0.00055	0.0124037	yes
msl-2	chr2L:3462217-3466112	Ictrl	Ikd	OK	45.052	31.5719	-0.512951	-2.18771	0.0006	0.0133255	yes
roq	chr3L:16369825-16378566	Ictrl	Ikd	OK	35.0372	24.144	-0.537227	-2.22025	0.0006	0.0133255	yes
CG30460	chr2R:17062774-17087633	Ictrl	Ikd	OK	33.0611	22.5525	-0.551848	-2.26567	0.0006	0.0133255	yes
salm	chr2L:11434310-11445614	Ictrl	Ikd	OK	18.4583	12.5067	-0.561571	-2.20158	0.0006	0.0133255	yes
smg	chr3L:8990316-8997989	Ictrl	Ikd	OK	22.267	15.0835	-0.561931	-2.17036	0.0006	0.0133255	yes
Itp-r83A	chr3R:5508841-5539411	Ictrl	Ikd	OK	24.6525	14.9515	-0.721449	-2.16889	0.0006	0.0133255	yes
CG8317	chr2R:16574578-16576586	Ictrl	Ikd	OK	42.7769	15.2063	-1.49217	-2.70029	0.0006	0.0133255	yes
CG32695	chrX:9872381-9874057	Ictrl	Ikd	OK	25.0065	3.38062	-2.88694	-2.6846	0.0006	0.0133255	yes
scro	chr3L:24724161-24769123	Ictrl	Ikd	OK	18.847	38.3804	1.02603	2.5529	0.00065	0.0141402	yes
Sik3	chr2R:18687371-18705805	Ictrl	Ikd	OK	28.4391	19.8986	-0.515214	-2.19438	0.00065	0.0141402	yes
CG13917	chr3L:1576698-1602674	Ictrl	Ikd	OK	48.8082	33.1862	-0.556538	-2.2044	0.00065	0.0141402	yes
CG42817	chr2L:16231474-16241527	Ictrl	Ikd	OK	15.4961	9.80058	-0.660969	-2.25966	0.00065	0.0141402	yes
AGO1	chr2R:13943386-13958089	Ictrl	Ikd	OK	62.0163	37.6677	-0.71932	-2.3144	0.00065	0.0141402	yes
CG12290	chr3R:26230247-26234700	Ictrl	Ikd	OK	15.5946	9.25943	-0.752052	-2.13923	0.00065	0.0141402	yes
ETHR	chr3R:21247010-21265134	Ictrl	Ikd	OK	17.934	8.89278	-1.01199	-2.41803	0.00065	0.0141402	yes
Ndg	chr2R:10313890-10322104	Ictrl	Ikd	OK	6.77426	2.02267	-1.74381	-2.73815	0.00065	0.0141402	yes
CG31436	chr3R:25304136-25305651	Ictrl	Ikd	OK	23.0573	5.10198	-2.17609	-2.92619	0.00065	0.0141402	yes
Odc2	chr2R:8007245-8009062	Ictrl	Ikd	OK	5.68219	1.0928	-2.37842	-2.39536	0.00065	0.0141402	yes
CG6839	chr3L:18917580-18920319	Ictrl	Ikd	OK	5.22392	0.591464	-3.14277	-2.97127	0.00065	0.0141402	yes
EcR	chr2R:6087872-6169087	Ictrl	Ikd	OK	41.2342	28.1767	-0.549341	-2.12951	0.0007	0.0151153	yes
CG8888	chr2R:12064564-12079543	Ictrl	Ikd	OK	50.7446	30.7356	-0.723342	-2.37104	0.0007	0.0151153	yes
ths	chr2R:11756816-11814424	Ictrl	Ikd	OK	22.8478	13.7222	-0.73555	-2.24097	0.0007	0.0151153	yes
CG12116	chrX:8465689-8483885	Ictrl	Ikd	OK	27.2684	4.6012	-2.56715	-3.46276	0.0007	0.0151153	yes
Rpt6R	chr3R:30582197-30583697	Ictrl	Ikd	OK	1.96268	8.63525	2.13741	2.50791	0.00075	0.0159881	yes
cv-d	chr3R:15844465-15853581	Ictrl	Ikd	OK	71.1075	50.8445	-0.48391	-2.15525	0.00075	0.0159881	yes
Dscam3	chr3R:17473934-17505667	Ictrl	Ikd	OK	16.9328	11.6583	-0.538469	-2.21764	0.00075	0.0159881	yes
ACC	chr2R:7974114-7991862	Ictrl	Ikd	OK	62.3112	40.8612	-0.608762	-2.23368	0.00075	0.0159881	yes
CG17664	chr2R:23603721-23616754	Ictrl	Ikd	OK	43.3341	15.3314	-1.49901	-2.71976	0.00075	0.0159881	yes
CG7589	chr3L:17470126-17474517	Ictrl	Ikd	OK	9.36523	2.04822	-2.19294	-2.78915	0.00075	0.0159881	yes
Tsp29Fb	chr2L:8937389-8943257	Ictrl	Ikd	OK	30.3743	4.94825	-2.61786	-2.7113	0.00075	0.0159881	yes
RasGAP1	chr3L:9839092-9855285	Ictrl	Ikd	OK	34.8545	24.7957	-0.491252	-2.12385	0.0008	0.0168389	yes
Ziz	chr2L:7472512-7496307	Ictrl	Ikd	OK	24.4021	17.252	-0.500243	-2.16346	0.0008	0.0168389	yes
CG10777	chrX:7922157-7931382	Ictrl	Ikd	OK	35.0758	24.7965	-0.500338	-2.16239	0.0008	0.0168389	yes
lea	chr2L:1380082-1420453	Ictrl	Ikd	OK	25.0126	15.6202	-0.679242	-2.14663	0.0008	0.0168389	yes
NtR	chr2R:22127807-22131299	Ictrl	Ikd	OK	46.9066	28.4051	-0.723639	-2.37583	0.0008	0.0168389	yes
Ance-5	chr2R:24888627-24891023	Ictrl	Ikd	OK	26.3172	13.7766	-0.933787	-2.37427	0.0008	0.0168389	yes
Ugt37c1	chr2R:16843295-16845038	Ictrl	Ikd	OK	2.62231	0.357515	-2.87476	-2.69525	0.0008	0.0168389	yes
Pebp1	chr3R:22466033-22466679	Ictrl	Ikd	OK	22.373	65.7785	1.55586	2.54314	0.00085	0.0177316	yes
CG2316	chr4:184075-193829	Ictrl	Ikd	OK	25.2558	37.5994	0.574093	2.13	0.00085	0.0177316	yes
CG13285	chr3L:5533967-5535759	Ictrl	Ikd	OK	135.109	86.0547	-0.650796	-2.25253	0.00085	0.0177316	yes
Tis11	chrX:12659414-12682554	Ictrl	Ikd	OK	37.9893	23.7889	-0.675303	-2.23384	0.00085	0.0177316	yes
CG42593	chrX:7935895-7955990	Ictrl	Ikd	OK	34.7684	21.1361	-0.71807	-2.19396	0.00085	0.0177316	yes
CG43163	chr3L:8472806-8507146	Ictrl	Ikd	OK	21.2177	15.0715	-0.493439	-2.12275	0.0009	0.0186415	yes
Appl	chrX:530500-579044	Ictrl	Ikd	OK	102.732	72.3082	-0.506649	-2.11189	0.0009	0.0186415	yes
CG32369	chr3L:7777104-7809825	Ictrl	Ikd	OK	30.1422	20.9856	-0.522386	-2.13049	0.0009	0.0186415	yes
CG4928	chrX:16913179-16938209	Ictrl	Ikd	OK	14.7872	5.37793	-1.45923	-2.38299	0.0009	0.0186415	yes
ed	chr2L:4031376-4115749	Ictrl	Ikd	OK	62.0879	44.5239	-0.479732	-2.0749	0.00095	0.0195042	yes
Ac76E	chr3L:19939286-19977960	Ictrl	Ikd	OK	24.4852	17.0941	-0.51841	-2.1196	0.00095	0.0195042	yes
dao	chr2L:15248878-15254715	Ictrl	Ikd	OK	24.6225	15.586	-0.659725	-2.20246	0.00095	0.0195042	yes
Npc2g	chr3R:30744604-30745263	Ictrl	Ikd	OK	70.0984	14.7347	-2.25017	-2.80033	0.00095	0.0195042	yes
CG13170	chr2R:12240398-12240813	Ictrl	Ikd	OK	71.7523	1.59985	-5.48702	-5.16554	0.00095	0.0195042	yes
CG6347	chr2R:13836418-13839363	Ictrl	Ikd	OK	1.92627	8.27545	2.10303	2.40165	0.001	0.0202111	yes
spok	chr3R:3322809-3354486	Ictrl	Ikd	OK	30.7112	49.0539	0.675606	2.24647	0.001	0.0202111	yes
Atx2	chr3R:15408422-15417277	Ictrl	Ikd	OK	58.0781	41.8462	-0.472897	-2.11296	0.001	0.0202111	yes
nwk	chr3L:9137859-9145693	Ictrl	Ikd	OK	68.7844	48.7901	-0.495493	-2.11019	0.001	0.0202111	yes
Thor	chr2L:3478433-3479612	Ictrl	Ikd	OK	130.417	81.0282	-0.686635	-2.1644	0.001	0.0202111	yes
CG30457	chr2R:17160121-17160829	Ictrl	Ikd	OK	152.67	92.9187	-0.716373	-2.22057	0.001	0.0202111	yes
CG13607	chr3R:24113285-24130255	Ictrl	Ikd	OK	14.0648	3.50709	-2.00374	-2.32861	0.001	0.0202111	yes
v(2)k05816	chr2L:3043946-3056143	Ictrl	Ikd	OK	2.16426	0.348587	-2.63428	-2.9785	0.001	0.0202111	yes
Npc1b	chrX:20934868-20939503	Ictrl	Ikd	OK	1.11119	0.0995732	-3.4802	-2.91908	0.001	0.0202111	yes
CG17140	chr2L:10843013-10845664	Ictrl	Ikd	OK	0.896163	5.42173	2.59692	2.47272	0.00105	0.0208607	yes
ppk13	chr2L:21086789-21088751	Ictrl	Ikd	OK	19.7472	38.0282	0.94542	2.31132	0.00105	0.0208607	yes
pcm	chrX:19485758-19492011	Ictrl	Ikd	OK	50.0802	36.5652	-0.453767	-2.01703	0.00105	0.0208607	yes
Meltrin	chr3R:14664906-14697292	Ictrl	Ikd	OK	37.3597	26.5173	-0.494548	-2.14745	0.00105	0.0208607	yes
CG14073	chr3L:18802264-18820675	Ictrl	Ikd	OK	19.0177	13.3723	-0.508096	-2.14257	0.00105	0.0208607	yes
Atf3	chrX:1242739-1275284	Ictrl	Ikd	OK	13.9369	9.39139	-0.569501	-2.14755	0.00105	0.0208607	yes
Lsd-1	chr3R:23763856-23767488	Ictrl	Ikd	OK	49.5769	27.4964	-0.850427	-2.10895	0.00105	0.0208607	yes
CG10211	chr2L:18517486-18531967	Ictrl	Ikd	OK	8.97989	4.33913	-1.04929	-2.33305	0.00105	0.0208607	yes
CG13160	chr2R:12371593-12375081	Ictrl	Ikd	OK	16.7627	7.9614	-1.07416	-2.33383	0.00105	0.0208607	yes
CG14205	chrX:19592608-19595548	Ictrl	Ikd	OK	2.15083	0.357456	-2.58906	-2.53473	0.00105	0.0208607	yes
CG8564	chr3L:7385647-7387914	Ictrl	Ikd	OK	0.32182	3.68401	3.51695	3.06626	0.0011	0.0214528	yes
kek2	chr2L:11581936-11626883	Ictrl	Ikd	OK	21.1068	15.035	-0.489384	-2.05753	0.0011	0.0214528	yes
RhoGAPp190	chrX:17639146-17652562	Ictrl	Ikd	OK	66.2833	46.5993	-0.508337	-2.19406	0.0011	0.0214528	yes
Abl	chr3L:16615865-16647882	Ictrl	Ikd	OK	55.4158	38.7832	-0.514865	-2.11749	0.0011	0.0214528	yes
CG32506	chrX:20449330-20467065	Ictrl	Ikd	OK	23.4883	16.1742	-0.538248	-2.15092	0.0011	0.0214528	yes
Ser	chr3R:27172089-27194267	Ictrl	Ikd	OK	21.4673	14.685	-0.547801	-2.18383	0.0011	0.0214528	yes
CG2540	chrX:12629877-12631111	Ictrl	Ikd	OK	71.0576	44.0498	-0.689854	-2.23089	0.0011	0.0214528	yes
Cpr49Ag	chr2R:12407792-12408523	Ictrl	Ikd	OK	134.928	78.9919	-0.772417	-2.26403	0.0011	0.0214528	yes
CG42750	chr2L:18159810-18275770	Ictrl	Ikd	OK	14.8209	8.32293	-0.832466	-2.20847	0.0011	0.0214528	yes
CG4752	chr2R:22478378-22483054	Ictrl	Ikd	OK	11.5991	5.4092	-1.10052	-2.40087	0.0011	0.0214528	yes
CG9877	chr2R:23085880-23086268	Ictrl	Ikd	OK	123	8.20655	-3.90574	-3.50697	0.0011	0.0214528	yes
CG8405	chr2R:16047647-16060835	Ictrl	Ikd	OK	54.2186	38.5159	-0.493333	-2.12423	0.00115	0.0222791	yes
rudhira	chrX:11816897-11837460	Ictrl	Ikd	OK	43.6454	30.8106	-0.502401	-2.08224	0.00115	0.0222791	yes
spg	chr3R:28845269-28870439	Ictrl	Ikd	OK	28.8397	16.7026	-0.787984	-2.14829	0.00115	0.0222791	yes
CG44085	chr2L:13261007-13286538	Ictrl	Ikd	OK	22.576	13.056	-0.790071	-2.17514	0.00115	0.0222791	yes
MESR4	chr2R:17547768-17556289	Ictrl	Ikd	OK	36.2288	26.5054	-0.450851	-2.01241	0.0012	0.0231327	yes
stj	chr2R:13805793-13819571	Ictrl	Ikd	OK	37.6035	26.6958	-0.494254	-2.15135	0.0012	0.0231327	yes
CG33981	chr2R:17773963-17781930	Ictrl	Ikd	OK	18.6093	1.82759	-3.34801	-3.39017	0.0012	0.0231327	yes
CG42492	chrX:5625675-5648487	Ictrl	Ikd	OK	84.6837	60.4634	-0.486022	-2.0687	0.00125	0.0239385	yes
CG14118	chr3L:12892657-12894758	Ictrl	Ikd	OK	6.73055	1.18626	-2.5043	-2.65483	0.00125	0.0239385	yes
CG6415	chr2L:10701939-10709453	Ictrl	Ikd	OK	19.6871	3.02224	-2.70356	-2.86766	0.00125	0.0239385	yes
CG33509	chr2L:21084604-21086506	Ictrl	Ikd	OK	7.01642	20.4225	1.54135	2.35002	0.0013	0.0247339	yes
Slob	chr2L:7642004-7691061	Ictrl	Ikd	OK	30.3658	21.0173	-0.530868	-2.01392	0.0013	0.0247339	yes
Zasp52	chr2R:15762564-15855645	Ictrl	Ikd	OK	64.871	24.0672	-1.43051	-2.61082	0.0013	0.0247339	yes
CG17244	chr3R:22977269-22978164	Ictrl	Ikd	OK	39.3124	4.94593	-2.99067	-3.004	0.0013	0.0247339	yes
CG3457	chrX:2187819-2188919	Ictrl	Ikd	OK	0.828881	6.22571	2.909	2.64997	0.00135	0.0254366	yes
otk	chr2R:12001472-12019846	Ictrl	Ikd	OK	57.2791	41.7096	-0.45763	-2.04486	0.00135	0.0254366	yes
CG6498	chr3L:15566012-15576313	Ictrl	Ikd	OK	44.1301	31.9242	-0.467114	-2.07243	0.00135	0.0254366	yes
NFAT	chrX:13624744-13664568	Ictrl	Ikd	OK	35.0368	24.8564	-0.495255	-2.16345	0.00135	0.0254366	yes
A2bp1	chr3L:10481411-10594012	Ictrl	Ikd	OK	69.4251	48.7705	-0.509447	-2.03981	0.00135	0.0254366	yes
ttk	chr3R:31713866-31735392	Ictrl	Ikd	OK	29.9335	20.9478	-0.514962	-2.05572	0.00135	0.0254366	yes
CG15744	chrX:13288050-13294433	Ictrl	Ikd	OK	34.8564	25.3173	-0.461304	-2.03241	0.0014	0.0262939	yes
nAChRalpha5	chr2L:14040169-14094401	Ictrl	Ikd	OK	14.5635	9.79641	-0.572037	-2.07823	0.0014	0.0262939	yes
CG42540	chr3L:4556086-4592295	Ictrl	Ikd	OK	44.147	31.0721	-0.506693	-2.03823	0.00145	0.0271457	yes
CG1815	chr3R:31669464-31677971	Ictrl	Ikd	OK	44.3197	32.2879	-0.456955	-2.05211	0.0015	0.0278585	yes
CG15765	chrX:5818558-5840823	Ictrl	Ikd	OK	82.8227	59.4686	-0.477898	-2.04444	0.0015	0.0278585	yes
ana	chr2R:9062294-9077554	Ictrl	Ikd	OK	37.835	25.0551	-0.594617	-2.08846	0.0015	0.0278585	yes
raptor	chrX:6082633-6103971	Ictrl	Ikd	OK	29.0794	18.499	-0.652549	-2.05469	0.0015	0.0278585	yes
Spat	chrX:6528947-6530726	Ictrl	Ikd	OK	14.3945	4.85204	-1.56885	-2.12241	0.0015	0.0278585	yes
CG43448	chr3R:30237093-30237734	Ictrl	Ikd	OK	2.84583	12.8504	2.17489	2.1362	0.00155	0.0286505	yes
Synj	chr2R:22080175-22085767	Ictrl	Ikd	OK	46.8759	33.7683	-0.473177	-2.07235	0.00155	0.0286505	yes
ex	chr2L:431226-453024	Ictrl	Ikd	OK	37.2462	24.3358	-0.61401	-2.06875	0.00155	0.0286505	yes
dsd	chr3R:27597562-27607396	Ictrl	Ikd	OK	25.8925	18.4148	-0.491665	-2.06904	0.0016	0.029435	yes
CG4586	chrX:6969917-6972265	Ictrl	Ikd	OK	14.2673	5.26905	-1.4371	-2.38378	0.0016	0.029435	yes
lectin-22C	chr2L:2036408-2037265	Ictrl	Ikd	OK	30.009	7.70848	-1.96088	-2.38723	0.0016	0.029435	yes
Kmn1	chrX:11570454-11572442	Ictrl	Ikd	OK	55.981	94.0703	0.748802	2.10406	0.00165	0.0301648	yes
Jarid2	chr3L:9477037-9487790	Ictrl	Ikd	OK	34.3067	24.4046	-0.491335	-1.95169	0.00165	0.0301648	yes
Pi3K21B	chr2L:297879-305233	Ictrl	Ikd	OK	32.406	22.8238	-0.505722	-2.02682	0.00165	0.0301648	yes
tweek	chr2L:16888489-16917052	Ictrl	Ikd	OK	22.9113	13.4452	-0.768975	-2.14928	0.00165	0.0301648	yes
H	chr3R:20621937-20628915	Ictrl	Ikd	OK	39.8571	28.525	-0.482608	-2.01485	0.0017	0.0309819	yes
trr	chrX:1880281-1889950	Ictrl	Ikd	OK	27.7131	19.1289	-0.534815	-2.02289	0.0017	0.0309819	yes
r-cup	chrX:21023389-21025888	Ictrl	Ikd	OK	3.15109	9.5841	1.60479	2.20462	0.00175	0.0314515	yes
vfl	chrX:19766464-19783548	Ictrl	Ikd	OK	72.0314	51.7333	-0.477533	-2.03118	0.00175	0.0314515	yes
Gli	chr2L:15756001-15762758	Ictrl	Ikd	OK	27.6312	19.1925	-0.525759	-2.0388	0.00175	0.0314515	yes
mthl1	chrX:16640967-16650309	Ictrl	Ikd	OK	19.0609	13.1077	-0.540201	-1.98694	0.00175	0.0314515	yes
Ect4	chr3L:8063873-8108897	Ictrl	Ikd	OK	55.879	37.1826	-0.58768	-2.04347	0.00175	0.0314515	yes
faf	chr3R:31777019-31793907	Ictrl	Ikd	OK	55.9866	37.2299	-0.588621	-1.9972	0.00175	0.0314515	yes
CG42324	chr3L:3472446-3510895	Ictrl	Ikd	OK	15.3366	9.77135	-0.650347	-2.00704	0.00175	0.0314515	yes
tyf	chrX:4111155-4130016	Ictrl	Ikd	OK	47.3719	27.6918	-0.774571	-2.01103	0.00175	0.0314515	yes
CG18747	chr3R:7780883-7783446	Ictrl	Ikd	OK	32.9708	16.1381	-1.03072	-2.22846	0.00175	0.0314515	yes
hop	chrX:11360929-11368098	Ictrl	Ikd	OK	36.0424	26.1438	-0.463222	-2.00762	0.0018	0.0321032	yes
Frq2	chrX:18177611-18205144	Ictrl	Ikd	OK	25.1287	15.9701	-0.653968	-2.03599	0.0018	0.0321032	yes
bol	chr3L:9097628-9134405	Ictrl	Ikd	OK	19.6061	12.2495	-0.67858	-2.01045	0.0018	0.0321032	yes
zfh2	chr4:501809-557854	Ictrl	Ikd	OK	18.5875	11.1001	-0.743755	-2.06379	0.0018	0.0321032	yes
CG15293	chr2L:14108056-14109447	Ictrl	Ikd	OK	11.0748	1.64971	-2.747	-2.62536	0.0018	0.0321032	yes
alpha-Cat	chr3L:23318645-23338100	Ictrl	Ikd	OK	42.0824	58.0026	0.4629	1.99796	0.00185	0.0329447	yes
mxc	chrX:9236800-9243467	Ictrl	Ikd	OK	37.0372	27.2684	-0.441747	-1.95003	0.0019	0.0337836	yes
18w	chr2R:20111510-20116932	Ictrl	Ikd	OK	27.8216	20.1319	-0.466721	-1.95121	0.002	0.0354537	yes
sff	chr3L:15900155-15924861	Ictrl	Ikd	OK	20.6934	14.6935	-0.493993	-2.06145	0.002	0.0354537	yes
SP2353	chr2R:16031929-16047243	Ictrl	Ikd	OK	42.8724	31.5176	-0.443891	-1.98073	0.00205	0.0361754	yes
mld	chr3R:24585652-24625562	Ictrl	Ikd	OK	36.7419	24.6406	-0.576387	-2.01177	0.00205	0.0361754	yes
CG5549	chr2R:23820353-23839864	Ictrl	Ikd	OK	9.51339	5.72261	-0.733285	-2.08298	0.00205	0.0361754	yes
Upf1	chrX:11899995-11905371	Ictrl	Ikd	OK	55.3492	41.1033	-0.429308	-1.91104	0.0021	0.0369461	yes
CG34347	chr3R:31311156-31371748	Ictrl	Ikd	OK	20.1383	14.3891	-0.48496	-2.00181	0.0021	0.0369461	yes
tud	chr2R:21183321-21192913	Ictrl	Ikd	OK	43.5288	32.281	-0.431283	-1.92445	0.00215	0.037543	yes
Ugt86Di	chr3R:11151025-11153849	Ictrl	Ikd	OK	17.1877	32.3721	0.913374	2.21537	0.00215	0.0375431	yes
Tomosyn	chrX:12631604-12653442	Ictrl	Ikd	OK	69.8873	51.2485	-0.447521	-1.99005	0.00215	0.0375431	yes
CG9086	chrX:16943289-16968679	Ictrl	Ikd	OK	56.5759	39.0251	-0.535788	-1.98094	0.00215	0.0375431	yes
CG10702	chr2L:19064831-19069851	Ictrl	Ikd	OK	34.7982	23.3258	-0.577089	-2.05602	0.00215	0.0375431	yes
Listericin	chr2R:11241744-11242194	Ictrl	Ikd	OK	12.1423	1.27142	-3.25553	-2.73756	0.0022	0.0383016	yes
Ag5r	chrX:14784663-14826073	Ictrl	Ikd	OK	57.6865	4.89288	-3.55948	-2.88174	0.0022	0.0383016	yes
CG42594	chrX:4840832-4906575	Ictrl	Ikd	OK	13.6721	8.49732	-0.686156	-2.09659	0.00225	0.0389978	yes
pirk	chr2R:21660966-21662995	Ictrl	Ikd	OK	23.9552	8.84802	-1.43691	-2.28844	0.00225	0.0389978	yes
hydra	chrX:20670831-20677063	Ictrl	Ikd	OK	3.35976	0.718269	-2.22576	-1.90559	0.00225	0.0389978	yes
CG34423	chr2R:23357659-23359204	Ictrl	Ikd	OK	19.3187	69.4294	1.84555	2.31993	0.0023	0.0398053	yes
Parp	chr3R:3461350-3587054	Ictrl	Ikd	OK	18.2536	27.2747	0.579382	2.00007	0.00235	0.0404907	yes
Dhit	chr2R:17792869-17800677	Ictrl	Ikd	OK	44.9241	32.0974	-0.485035	-1.99248	0.00235	0.0404907	yes
CG1718	chrX:21285300-21306665	Ictrl	Ikd	OK	21.8019	15.5421	-0.488268	-1.98469	0.00235	0.0404907	yes
ocm	chr2R:24186702-24195290	Ictrl	Ikd	OK	36.2076	26.6897	-0.44001	-1.94528	0.0024	0.0409296	yes
CG8334	chr3L:19871138-19881783	Ictrl	Ikd	OK	32.5682	23.9095	-0.445877	-1.96227	0.0024	0.0409296	yes
Sec71	chr2L:13793520-13799674	Ictrl	Ikd	OK	35.4992	26.0393	-0.447095	-1.96649	0.0024	0.0409296	yes
yata	chr3R:29749218-29754528	Ictrl	Ikd	OK	46.784	33.8562	-0.466597	-1.98199	0.0024	0.0409296	yes
Trf2	chrX:8408007-8433011	Ictrl	Ikd	OK	25.7866	17.8424	-0.531307	-1.95899	0.0024	0.0409296	yes
rhea	chr3L:8545000-8576078	Ictrl	Ikd	OK	88.0794	59.0597	-0.576631	-2.00836	0.0024	0.0409296	yes
rdgA	chrX:8907067-9054575	Ictrl	Ikd	OK	15.3565	8.40564	-0.869417	-2.11625	0.0024	0.0409296	yes
elav	chrX:509234-530291	Ictrl	Ikd	OK	69.0011	40.5215	-0.767931	-1.9421	0.00245	0.0416001	yes
sm	chr2R:19517863-19631508	Ictrl	Ikd	OK	40.3357	20.4032	-0.983259	-1.94535	0.00245	0.0416001	yes
CG33267	chr3L:11564482-11572796	Ictrl	Ikd	OK	51.3482	20.3615	-1.33447	-2.21582	0.00245	0.0416001	yes
CG8677	chr2L:21221311-21232059	Ictrl	Ikd	OK	41.0202	30.2518	-0.439312	-1.95419	0.0025	0.0423261	yes
CG5278	chr3R:22558341-22562572	Ictrl	Ikd	OK	7.62564	1.7868	-2.09348	-2.32394	0.0025	0.0423261	yes
CG16772	chr2L:19962678-19963844	Ictrl	Ikd	OK	2.76345	10.7714	1.96266	2.18005	0.00255	0.0429857	yes
Mnn1	chr2L:7056300-7063586	Ictrl	Ikd	OK	24.0286	16.4002	-0.551037	-1.94074	0.00255	0.0429857	yes
dpr14	chrX:7903703-7908286	Ictrl	Ikd	OK	36.2327	23.972	-0.595946	-1.89318	0.00255	0.0429857	yes
scrib	chr3R:26536349-26604051	Ictrl	Ikd	OK	58.7634	42.5707	-0.465059	-1.96748	0.0026	0.043577	yes
GstD7	chr3R:12378499-12379255	Ictrl	Ikd	OK	40.3777	15.5516	-1.37649	-2.0659	0.0026	0.043577	yes
CG12119	chrX:9206125-9210887	Ictrl	Ikd	OK	9.71872	2.814	-1.78814	-2.28565	0.0026	0.043577	yes
CG10962	chrX:8907067-9054575	Ictrl	Ikd	OK	73.8365	15.6851	-2.23494	-2.44507	0.0026	0.043577	yes
pho	chr4:1172468-1181628	Ictrl	Ikd	OK	20.0863	31.6389	0.655483	2.03283	0.00265	0.0439734	yes
mbc	chr3R:23781764-23801634	Ictrl	Ikd	OK	29.5983	21.8539	-0.437622	-1.93515	0.00265	0.0439734	yes
Ptp99A	chr3R:29377645-29489265	Ictrl	Ikd	OK	53.9246	37.1295	-0.538377	-1.95873	0.00265	0.0439734	yes
CR44961	chrX:15297311-15319074	Ictrl	Ikd	OK	30.5661	19.733	-0.631325	-1.92476	0.00265	0.0439734	yes
CG12075	chrX:8838322-8872774	Ictrl	Ikd	OK	16.3857	9.87646	-0.730373	-2.06845	0.00265	0.0439734	yes
Sox15	chr2R:14201389-14212413	Ictrl	Ikd	OK	1.57105	0.366387	-2.10029	-2.04893	0.00265	0.0439734	yes
CG3819	chr3L:18920429-18922108	Ictrl	Ikd	OK	7.902	1.74789	-2.1766	-2.30304	0.00265	0.0439734	yes
atk	chr3L:20453292-20466041	Ictrl	Ikd	OK	6.04494	12.2352	1.01724	2.35298	0.0027	0.0444245	yes
CG31760	chr2L:12142779-12170508	Ictrl	Ikd	OK	43.2903	31.9088	-0.44009	-1.91647	0.0027	0.0444245	yes
Mp20	chr2R:13246669-13248879	Ictrl	Ikd	OK	156.165	108.367	-0.527141	-1.94044	0.0027	0.0444245	yes
Strn-Mlck	chr2R:15942863-15989498	Ictrl	Ikd	OK	41.641	26.9561	-0.627395	-1.99965	0.0027	0.0444245	yes
Syx1A	chr3R:24063076-24108960	Ictrl	Ikd	OK	43.6083	22.5702	-0.950182	-2.04706	0.0027	0.0444245	yes
CG43373	chr3L:16419596-16543370	Ictrl	Ikd	OK	13.0845	4.41167	-1.56846	-2.13219	0.0027	0.0444245	yes
Pld	chr2R:6242003-6255266	Ictrl	Ikd	OK	26.7454	18.953	-0.496863	-1.95729	0.00275	0.0450568	yes
Not1	chr2R:9566145-9584545	Ictrl	Ikd	OK	63.6045	41.6031	-0.612437	-1.97255	0.00275	0.0450568	yes
dpr7	chr4:247123-253329	Ictrl	Ikd	OK	32.4854	53.0293	0.707	2.04219	0.0028	0.0456201	yes
CadN2	chr2L:17786970-17875247	Ictrl	Ikd	OK	15.9833	11.3601	-0.492589	-1.97002	0.0028	0.0456201	yes
Vps13	chr2R:7566808-7587079	Ictrl	Ikd	OK	31.811	19.7556	-0.687264	-1.90408	0.0028	0.0456201	yes
CG5773	chr2R:18042295-18043744	Ictrl	Ikd	OK	63.234	19.096	-1.72743	-2.30844	0.0028	0.0456201	yes
IntS3	chr2R:4235778-4242934	Ictrl	Ikd	OK	19.4487	28.2575	0.538957	1.99016	0.00285	0.0461771	yes
CG34353	chr3R:27767965-27905843	Ictrl	Ikd	OK	30.0538	21.7044	-0.469557	-1.9067	0.00285	0.0461771	yes
trh	chr3L:366523-393255	Ictrl	Ikd	OK	20.1084	13.8892	-0.533841	-1.91632	0.00285	0.0461771	yes
zye	chr3L:20413603-20424309	Ictrl	Ikd	OK	4.25427	1.71983	-1.30664	-2.17659	0.00285	0.0461771	yes
ash1	chr3L:19590772-19598755	Ictrl	Ikd	OK	27.0159	20.171	-0.421525	-1.85881	0.0029	0.0467925	yes
CdGAPr	chr2L:19774873-19791882	Ictrl	Ikd	OK	47.7409	35.4415	-0.429785	-1.91217	0.0029	0.0467925	yes
kkv	chr3R:5378092-5392866	Ictrl	Ikd	OK	44.6618	32.7949	-0.445571	-1.94027	0.0029	0.0467925	yes
GS	chrX:17899701-17906025	Ictrl	Ikd	OK	18.4077	34.429	0.903312	1.94673	0.00295	0.0472728	yes
CG17508	chr2R:5608634-5611586	Ictrl	Ikd	OK	59.4793	85.7129	0.527126	1.89773	0.00295	0.0472728	yes
fz2	chr3L:19140974-19235373	Ictrl	Ikd	OK	70.0959	51.5224	-0.444129	-1.9174	0.00295	0.0472728	yes
CG15803	chr3R:18330931-18360728	Ictrl	Ikd	OK	10.6975	6.22602	-0.780898	-1.9803	0.00295	0.0472728	yes
Cyp313b1	chr3R:8643069-8645650	Ictrl	Ikd	OK	11.2587	3.82644	-1.55697	-2.17775	0.00295	0.0472728	yes
CG8909	chrX:15910869-15921013	Ictrl	Ikd	OK	49.6871	36.9469	-0.427417	-1.89309	0.003	0.047877	yes
Him	chrX:18209426-18210741	Ictrl	Ikd	OK	1.10837	5.31151	2.26068	2.20732	0.003	0.0478771	yes
Sdr	chr3R:14918627-14923083	Ictrl	Ikd	OK	31.2529	22.0763	-0.501491	-1.95316	0.003	0.0478771	yes
CG14569	chr3L:21730724-21731550	Ictrl	Ikd	OK	3.44588	14.5653	2.07959	2.24885	0.00305	0.0482793	yes
lt	chr2L:22924794-22943135	Ictrl	Ikd	OK	18.7595	28.0146	0.578556	1.97239	0.00305	0.0482793	yes
vvl	chr3L:6790157-6794941	Ictrl	Ikd	OK	35.312	26.0362	-0.439639	-1.89073	0.00305	0.0482793	yes
hyd	chr3R:9711141-9725615	Ictrl	Ikd	OK	47.5516	32.7297	-0.538893	-1.88215	0.00305	0.0482793	yes
beat-VII	chr3R:26645281-26681966	Ictrl	Ikd	OK	13.4649	9.11408	-0.563034	-1.96669	0.00305	0.0482793	yes
Dgk	chr2R:7832170-7885982	Ictrl	Ikd	OK	26.2707	15.7322	-0.739729	-1.98471	0.00305	0.0482793	yes
CG12054	chr3R:31220701-31231259	Ictrl	Ikd	OK	73.2828	53.3581	-0.457768	-1.92023	0.0031	0.0489381	yes
CG2010	chr3R:29494781-29498923	Ictrl	Ikd	OK	15.0447	6.24052	-1.26952	-2.13115	0.0031	0.0489381	yes
CG7299	chr2L:10683426-10684409	Ictrl	Ikd	OK	121.039	73.0778	-0.72797	-2.00487	0.00315	0.0496603	yes

## Sheet: edgeR
genes	logFC	logCPM	PValue	FDR
CG17134	-6.23222	6.13984	2.69294e-93	2.51682e-89
CG11697	5.40325	4.24309	4.4015e-90	2.05682e-86
ng2	-10.3719	5.31824	6.60852e-89	1.66908e-85
ng3	-8.12795	5.61099	7.14351e-89	1.66908e-85
ng1	-9.39722	5.19118	5.07106e-86	9.47883e-83
CG10918	-6.33777	5.24107	1.11647e-83	1.73909e-80
Hsc70-2	-5.35363	5.94355	1.4407e-83	1.92354e-80
CG14852	-7.46824	4.74171	8.11205e-83	9.4769e-80
CG30371	-6.6225	5.63757	1.43125e-81	1.48627e-78
Cpr67Fa1	-5.66141	5.00701	1.21909e-78	1.13936e-75
CG14265	-6.50751	5.22261	1.11497e-69	9.47322e-67
CG8087	-9.15772	4.12255	5.25571e-65	4.09332e-62
Cpr67Fa2	-4.36496	5.03849	1.26285e-64	9.07895e-62
CG8708	-5.08473	5.42295	1.58072e-60	1.05524e-57
w	3.14751	6.94099	2.91639e-60	1.81711e-57
CG34278	-5.79211	4.06439	5.20283e-59	3.0391e-56
CG31157	-7.05774	3.78841	1.99223e-53	1.09526e-50
CG12491	-5.75335	3.742	1.21634e-47	5.9831e-45
CG34105	-5.75335	3.742	1.21634e-47	5.9831e-45
pip	-3.98345	5.02897	8.10596e-45	3.78791e-42
Lcp65Ae	-4.36096	4.10323	3.42183e-44	1.52288e-41
CG15308	-3.82238	4.16657	1.08445e-43	4.60694e-41
Ag5r	-3.44504	4.90279	2.13135e-43	8.66067e-41
CR45629	-3.82936	4.04833	2.31558e-43	9.01727e-41
CG43117	-3.88639	4.31683	5.00723e-42	1.8719e-39
lcs	-7.11773	3.47698	1.65773e-40	5.95892e-38
CG17325	-4.14559	5.20626	1.85487e-39	6.19129e-37
CG42305	-4.14559	5.20626	1.85487e-39	6.19129e-37
TwdlP	-6.65125	3.67616	1.24909e-38	4.02551e-36
CG34290	-4.66652	3.66758	1.45129e-37	4.52124e-35
CG9757	-5.89415	4.61394	8.27287e-37	2.49414e-34
CG44040	-4.25375	3.80884	1.27364e-36	3.71982e-34
CG34273	-3.95972	3.1933	1.23369e-33	3.49396e-31
LysP	-5.85695	2.91102	2.81177e-33	7.72907e-31
CG13230	-3.15697	3.61362	3.34814e-32	8.94048e-30
CG18581	-4.26871	3.12234	1.90509e-31	4.94583e-29
CG13694	-3.93561	3.67861	6.1741e-31	1.55954e-28
Hn	-3.09176	4.0406	5.025e-30	1.23588e-27
CG14237	-4.20998	3.954	3.91396e-29	9.37945e-27
CG13947	-4.67433	4.31617	9.52636e-28	2.22583e-25
CG13445	-4.49546	4.2912	1.11473e-27	2.54103e-25
Cyp6a17	2.3675	4.94391	1.16729e-26	2.59749e-24
Cpr60D	-3.89835	4.02866	1.6276e-26	3.53757e-24
CG10814	-5.47593	4.78189	7.12055e-26	1.51247e-23
CG4847	-4.42628	5.83004	8.74613e-25	1.81647e-22
CR42646	2.59281	3.33678	3.04574e-24	6.18814e-22
CG32603	-4.98789	5.79529	1.31319e-22	2.61128e-20
CG34305	-4.10067	2.98155	2.05564e-22	4.00251e-20
CG15597	-5.26427	4.82409	2.6594e-22	5.07239e-20
l(3)mbn	-4.91796	5.28119	1.13075e-21	2.11359e-19
Lcp2	-4.50023	5.11695	2.80674e-21	5.14348e-19
CG5656	-4.38606	5.23855	3.18228e-21	5.71954e-19
CG8665	-5.84995	4.19453	3.46983e-21	6.11868e-19
CG11131	-3.46813	2.86914	4.98338e-21	8.62493e-19
Lcp65Ag3	-2.57032	4.984	1.07264e-19	1.82271e-17
CG6293	1.84239	5.32684	1.12399e-19	1.87586e-17
NAAT1	-3.25123	4.30716	1.52944e-19	2.50775e-17
CG9701	-5.4047	4.52134	3.979e-18	6.41169e-16
CG13705	-4.65949	5.021	1.20231e-17	1.90453e-15
CG16885	-3.08308	6.18493	1.30824e-17	2.03781e-15
nol	-2.26116	5.46296	3.0647e-17	4.69552e-15
CG16884	-3.11851	6.27152	5.88318e-17	8.86841e-15
CG30411	-2.92025	4.48231	9.94135e-17	1.47479e-14
Lcp65Ag2	-2.06541	4.92194	1.96255e-16	2.86593e-14
CG14143	-2.35481	3.68545	5.61553e-16	8.07427e-14
Cyp4d1	-3.4835	4.65875	6.78079e-16	9.60202e-14
smp-30	-2.12018	3.96295	8.50898e-16	1.18694e-13
CG13510	-2.59388	3.64428	1.25448e-15	1.72418e-13
Ndg	-1.72957	4.58593	1.43723e-15	1.94672e-13
Dcr-2	1.63979	8.27552	3.77933e-15	5.04594e-13
Muc68Ca	-4.99796	8.73002	7.88155e-15	1.03748e-12
CG17362	-3.84246	4.83678	9.92237e-15	1.28798e-12
PH4alphaSG1	-4.76942	5.25167	1.02263e-14	1.30924e-12
CR43903	-1.70726	3.80907	1.24536e-13	1.57286e-11
Cpr47Eg	-2.39137	4.90103	1.81406e-13	2.26056e-11
v(2)k05816	-2.4095	3.44785	3.33382e-13	4.09972e-11
CG34423	1.68774	3.53521	4.70002e-13	5.69141e-11
CG31436	-2.11975	4.27654	4.74995e-13	5.69141e-11
alpha-Est2	-2.20771	3.7433	5.22426e-13	6.18049e-11
CG6385	-3.26524	3.10156	5.90199e-13	6.895e-11
Lcp1	-4.20495	5.00049	1.42882e-12	1.63793e-10
Lcp65Ag1	-2.26739	5.20246	1.43709e-12	1.63793e-10
CAH2	-1.76812	6.58605	1.84686e-12	2.07961e-10
CG42779	-3.17253	2.96216	4.56156e-12	5.07528e-10
CG32198	-4.12163	5.14142	4.6205e-12	5.08038e-10
CG5278	-2.07704	3.07805	5.3077e-12	5.76811e-10
CG13360	-2.63016	5.96935	6.24165e-12	6.70511e-10
Tsp29Fb	-2.57798	4.375	8.95393e-12	9.50948e-10
CG13511	-2.01368	3.16064	1.24622e-11	1.30867e-09
Cyp313b1	-1.53168	4.0539	1.42745e-11	1.48232e-09
CG1136	-1.65631	4.91602	1.83319e-11	1.88275e-09
Sgs4	-5.42285	2.94132	2.12532e-11	2.15905e-09
h-cup	-2.04196	2.8756	3.46536e-11	3.4825e-09
CR44168	1.63828	2.70406	7.10014e-11	7.05936e-09
ry	-1.35565	5.91892	9.81551e-11	9.6564e-09
CG10912	-3.5025	2.50015	1.58854e-10	1.54651e-08
Tps1	-3.25589	5.06377	1.76942e-10	1.70484e-08
CG7715	-1.65543	3.06661	2.47102e-10	2.35654e-08
slo	-1.35327	6.59983	2.83962e-10	2.68071e-08
CG7470	-3.38794	4.44567	3.56585e-10	3.33265e-08
CG7916	-1.54513	4.27956	3.92299e-10	3.63012e-08
Unc-89	-2.23096	6.30978	3.98095e-10	3.64764e-08
DJ-1alpha	1.40858	3.06719	4.13439e-10	3.75146e-08
gt	1.30263	3.6033	4.43129e-10	3.98219e-08
CG10936	-2.28812	6.88316	7.27311e-10	6.47376e-08
CG6225	-1.43004	5.35085	7.87566e-10	6.94395e-08
Tig	-1.36114	7.53949	1.09416e-09	9.55706e-08
Cpr49Af	-3.65609	4.51642	1.48544e-09	1.28546e-07
CG9877	-3.86486	3.77816	1.66798e-09	1.43018e-07
CG33234	-1.55628	3.17116	1.75145e-09	1.48809e-07
CG12912	-1.53614	3.91514	1.97545e-09	1.66329e-07
CG32249	-7.3934	5.27432	2.22335e-09	1.85531e-07
RyR	-1.24449	6.946	2.56766e-09	2.12366e-07
CG5379	1.36302	3.45208	2.89904e-09	2.3767e-07
r-cup	1.59049	3.46691	3.20127e-09	2.57923e-07
CG4586	-1.37294	4.40879	3.1964e-09	2.57923e-07
CG12119	-1.7302	3.67488	3.44164e-09	2.74919e-07
CG4301	-1.51546	6.07494	3.91733e-09	3.10266e-07
CG42331	-1.40478	3.31585	4.28927e-09	3.3687e-07
Cpr76Bc	1.40373	2.93924	5.27888e-09	4.11137e-07
CG13607	-1.99844	4.16194	5.32992e-09	4.11681e-07
Hk	-1.24559	5.97516	5.50292e-09	4.2156e-07
CG13183	-2.67615	3.67332	7.45797e-09	5.66685e-07
Lcp3	-2.73997	5.44015	8.52555e-09	6.42579e-07
GstE1	1.05913	5.51328	1.06619e-08	7.97166e-07
Muc55B	-2.91138	4.59044	1.16371e-08	8.63176e-07
Cpr78Cc	-3.39164	3.8943	1.20573e-08	8.873e-07
Msp300	-1.26515	8.81772	1.65165e-08	1.20596e-06
CR43836	-2.05087	3.66981	1.71222e-08	1.2405e-06
Hr46	-1.28548	4.52158	1.76036e-08	1.26556e-06
CG13560	-3.18148	5.5627	1.98421e-08	1.4156e-06
CG7589	-2.13908	3.68312	2.17625e-08	1.53597e-06
CG18265	-1.32962	5.65014	2.18579e-08	1.53597e-06
Rbp	-1.204	7.40119	2.71473e-08	1.89342e-06
CG15530	-4.76507	2.61624	3.00063e-08	2.07733e-06
Cpr65Aw	-4.77603	3.08498	3.71329e-08	2.53603e-06
spirit	-1.75365	3.13053	3.71749e-08	2.53603e-06
CG42565	-1.55243	3.56643	3.84217e-08	2.60209e-06
CG42500	-6.80564	2.69381	3.99092e-08	2.68339e-06
CG17107	-8.41909	3.3888	4.30319e-08	2.87269e-06
CR44840	-5.37648	3.44944	4.47428e-08	2.96572e-06
Set2	-1.09573	8.34443	4.50709e-08	2.96643e-06
CG18304	-1.48722	3.7945	4.80834e-08	3.14257e-06
Nrx-1	-1.20911	7.49804	5.13716e-08	3.33416e-06
CG13693	-1.89333	2.90644	5.42619e-08	3.47351e-06
sif	-1.1801	8.11266	5.40838e-08	3.47351e-06
futsch	-1.2399	8.89968	5.53836e-08	3.52119e-06
CG42534	-1.27138	3.45838	6.5818e-08	4.15632e-06
CR43864	-1.06094	4.81603	7.29786e-08	4.57757e-06
Eig71Ee	-10.4408	3.12019	9.68543e-08	6.02437e-06
PH4alphaSG2	-3.47019	5.49545	9.73336e-08	6.02437e-06
CG17244	-2.91102	3.40981	1.25311e-07	7.70501e-06
CG42795	-1.23676	6.51156	1.28816e-07	7.8687e-06
orb2	-1.23261	5.15993	1.42419e-07	8.64317e-06
CG14529	-1.11023	4.3091	1.43385e-07	8.64566e-06
CG14441	-1.19924	6.08491	1.45831e-07	8.6811e-06
chinmo	-1.11223	7.18612	1.458e-07	8.6811e-06
CG17684	1.30021	3.49222	1.54732e-07	9.1527e-06
Ca-alpha1T	-1.25104	7.19105	1.76516e-07	1.03756e-05
CG32801	-1.06264	4.45109	2.0027e-07	1.16256e-05
sog	-1.17515	5.93617	2.00067e-07	1.16256e-05
CG5096	1.25933	3.45189	2.07978e-07	1.19249e-05
CG15282	-2.60678	3.47881	2.07039e-07	1.19249e-05
CG10650	-1.83136	4.54557	2.14336e-07	1.22145e-05
Lcp65Ab1	-2.42606	4.95768	2.36872e-07	1.33362e-05
Lcp65Ab2	-2.42606	4.95768	2.36872e-07	1.33362e-05
Ppn	-1.5152	9.08649	2.45682e-07	1.37493e-05
Sgs7	-5.04068	3.15361	2.4988e-07	1.3901e-05
CG11034	1.16336	3.17782	2.59059e-07	1.43264e-05
CG31313	-1.90289	4.93068	2.8403e-07	1.5615e-05
CG12715	-5.65955	5.08225	2.86215e-07	1.5643e-05
CG15515	-2.17921	4.43297	2.98965e-07	1.62449e-05
CR45129	-1.6529	3.45431	3.15571e-07	1.70481e-05
CG4752	-1.10263	5.0859	3.34958e-07	1.79824e-05
Cyp4g1	-2.41206	5.85541	3.36714e-07	1.79824e-05
CG43078	-0.978858	6.42965	3.39185e-07	1.80115e-05
Cpr47Ec	-2.09353	5.01168	3.50578e-07	1.85113e-05
Apoltp	-1.27897	6.10272	3.5371e-07	1.85717e-05
CR44327	1.20024	3.49025	3.90499e-07	2.01924e-05
CG14797	-1.27318	4.95828	3.90256e-07	2.01924e-05
prc	-1.34739	6.45381	3.91057e-07	2.01924e-05
Ir85a	-1.30133	3.74519	3.96529e-07	2.03624e-05
para	-1.79928	5.97202	4.23665e-07	2.1637e-05
CG14258	-5.63663	3.64671	4.68422e-07	2.37928e-05
Hsp70Bb	1.04734	4.54902	4.73815e-07	2.39366e-05
Nckx30C	-0.993692	7.62074	4.99514e-07	2.50992e-05
CG10962	-2.22008	5.4486	5.05523e-07	2.52653e-05
CG2736	-2.51023	4.52335	5.24828e-07	2.60906e-05
CG10019	-1.19634	5.33354	6.4925e-07	3.21052e-05
CG6415	-2.68838	3.73208	6.89718e-07	3.39269e-05
CG34232	0.934643	4.5573	8.19616e-07	4.01054e-05
CG34114	-1.04892	6.21811	8.97179e-07	4.36721e-05
Teh3	-1.06968	5.43249	9.34555e-07	4.51397e-05
Nmdar2	-1.01534	6.67032	9.3699e-07	4.51397e-05
CR44221	-1.50242	3.35337	9.88451e-07	4.73747e-05
sls	-1.66025	7.34493	1.10203e-06	5.25491e-05
CG3999	-2.26622	3.84214	1.15642e-06	5.47279e-05
CG15892	-1.0503	4.08095	1.15944e-06	5.47279e-05
CR44115	-1.10121	4.15486	1.16804e-06	5.48567e-05
NaCP60E	-1.1408	7.34953	1.17563e-06	5.49372e-05
krimp	1.24941	3.60543	1.22004e-06	5.67289e-05
CG45263	-1.08981	5.97135	1.23998e-06	5.73704e-05
CG17105	-7.66755	3.45604	1.29624e-06	5.93855e-05
CG12116	-2.54704	4.54519	1.29139e-06	5.93855e-05
CG32074	-1.4014	3.95776	1.439e-06	6.56042e-05
CG9737	-1.38255	3.20599	1.45947e-06	6.58949e-05
CR44999	-1.20574	5.39302	1.45287e-06	6.58949e-05
CG11319	-0.988883	6.6319	1.48457e-06	6.67058e-05
zormin	-1.02494	8.2177	1.4926e-06	6.67458e-05
CG13731	-3.00185	7.20033	1.50907e-06	6.71606e-05
CG4587	-0.971598	6.56861	1.5243e-06	6.75169e-05
CG13029	1.11957	2.86879	1.54049e-06	6.79122e-05
Cpr65Ax1	-2.43186	4.60604	1.55949e-06	6.8427e-05
CG14446	-1.13222	7.53061	1.57399e-06	6.87407e-05
fred	-1.13825	5.17349	1.60116e-06	6.96021e-05
Cpr65Ax2	-2.42725	4.60948	1.75575e-06	7.59084e-05
Cyt-b5-r	-2.23998	4.89341	1.76248e-06	7.59084e-05
Dhc62B	-1.24103	4.51212	1.7916e-06	7.68087e-05
sage	-1.35037	5.27323	1.8695e-06	7.97825e-05
Ance-4	-2.12602	4.22519	1.88225e-06	7.99616e-05
CG43901	-1.19296	6.89627	2.15572e-06	9.11647e-05
CG6188	-2.51242	5.04233	2.41152e-06	0.000101523
Lcp4	-2.74138	5.49619	2.43877e-06	0.00010221
Zasp52	-1.4071	6.89555	2.61633e-06	0.000109162
kst	-1.06196	8.57413	2.7089e-06	0.000112522
haf	-1.05587	5.77058	2.73842e-06	0.000113245
fkh	-0.959491	6.40449	2.8586e-06	0.000117694
Pvf1	-1.54259	3.50898	2.91362e-06	0.000119433
veil	-1.68196	5.53114	2.95792e-06	0.000120719
CG34398	-1.27619	6.26866	3.17956e-06	0.000129201
ETHR	-1.27424	4.80523	3.25867e-06	0.000131842
fon	-2.38417	6.81808	3.29488e-06	0.000132733
Obp56d	-3.49133	3.43499	3.43544e-06	0.000137801
tn	-1.66513	5.51988	3.78168e-06	0.000151041
CG43729	-0.952181	6.46088	3.82049e-06	0.000151942
Ilp3	1.41715	4.55241	3.96853e-06	0.000156538
brp	-1.01715	8.12033	3.96955e-06	0.000156538
Ctr1B	-1.26854	3.48255	4.22159e-06	0.000165316
CG14964	-1.06568	3.77966	4.22752e-06	0.000165316
CG14131	-1.13382	3.4627	4.45946e-06	0.000173659
Dscam2	-1.2032	6.91732	4.69736e-06	0.000182164
CG42450	-0.954503	7.02208	4.89768e-06	0.000189148
CG9780	-0.968232	5.53677	4.98457e-06	0.000191711
CG41378	1.05239	3.65542	5.07173e-06	0.000194264
CG7720	-1.55201	5.30341	5.18403e-06	0.000197755
shot	-0.92917	9.38634	5.28806e-06	0.000200903
Camta	-1.21302	6.16163	5.36445e-06	0.00020298
CG6357	1.13503	5.82746	5.51989e-06	0.00020802
CG10237	-0.972694	5.72387	5.57907e-06	0.000209406
CG14636	-1.09992	5.14802	5.6231e-06	0.000210214
CG34356	-1.04294	6.05609	5.67266e-06	0.000211222
dp	-1.50035	7.48586	5.7927e-06	0.000214836
CG11395	-2.54853	3.76562	6.465e-06	0.000238822
bgm	-1.96069	4.78655	6.73609e-06	0.000247856
CrzR	-0.907925	6.3795	6.92502e-06	0.000253809
Menl-1	-1.11192	3.9358	6.96504e-06	0.000254278
CG4839	-3.91771	4.85728	7.12244e-06	0.000259013
TwdlO	-4.22579	4.73268	7.28801e-06	0.000264007
CG9850	-1.74694	4.45179	7.5472e-06	0.00027234
CG42822	-1.74294	3.23215	7.59595e-06	0.000273045
sqa	-1.23511	3.50076	7.94158e-06	0.000284375
Kmn1	0.810086	5.94882	8.23126e-06	0.000293623
Sgs3	-5.96224	4.01972	8.3583e-06	0.000297022
CG5773	-1.64733	3.95511	9.82102e-06	0.000346367
unc-13-4A	-1.02318	5.89176	9.82079e-06	0.000346367
CG15449	1.00337	2.95638	1.10353e-05	0.000387727
Imp	-0.853655	7.01363	1.15956e-05	0.000405888
Calx	-0.874125	6.09124	1.16537e-05	0.000406403
CR44030	0.932991	3.80351	1.17413e-05	0.000407934
Menl-2	-1.11845	3.45559	1.17954e-05	0.000408297
Hs3st-A	-0.870975	6.18364	1.19481e-05	0.000412054
Dscam4	-0.895076	7.35024	1.2007e-05	0.000412564
CG1674	-1.38553	4.92883	1.25069e-05	0.000428165
Glut1	-0.922569	6.92293	1.26149e-05	0.000430287
Prosap	-0.93081	7.90325	1.27697e-05	0.000433985
CG33509	1.50135	3.96431	1.29222e-05	0.000437575
del	0.869103	5.44245	1.39104e-05	0.000469337
Syx1A	-0.847061	6.26727	1.40817e-05	0.00047341
Uhg8	1.15287	2.92875	1.41732e-05	0.000474776
GluRIB	-0.904585	6.3888	1.42532e-05	0.000475751
CG8997	-0.898762	5.02879	1.44347e-05	0.000480095
CG40439	0.951233	3.42035	1.4666e-05	0.000484342
CR43979	-1.05973	4.83715	1.46548e-05	0.000484342
CG10953	-3.11918	5.63658	1.47268e-05	0.000484638
CG6763	-0.882098	4.95069	1.49944e-05	0.00049171
CR43474	-1.58889	2.71524	1.5209e-05	0.000497003
CR45144	-1.16022	4.84475	1.56111e-05	0.000508366
Hf	-1.35105	3.68651	1.57901e-05	0.00051241
CG11321	-1.08912	3.07008	1.60632e-05	0.000519471
CG18519	-2.55177	3.01969	1.61866e-05	0.000519862
CG15047	0.87832	4.40421	1.61798e-05	0.000519862
ppk28	0.841028	4.96703	1.68896e-05	0.000540583
Rim	-0.944348	7.54729	1.7133e-05	0.000546503
Ir76a	0.875719	5.36143	1.74925e-05	0.00055607
CG9510	-0.931692	4.74765	1.78335e-05	0.000563082
Ten-a	-1.11085	8.12583	1.77971e-05	0.000563082
Ac13E	-0.988577	4.7687	1.8039e-05	0.000567651
Rbp9	-1.33962	4.71868	1.8137e-05	0.00056882
CG14608	-1.02907	4.70873	1.83856e-05	0.000574687
CG42265	-0.852624	7.33866	1.86225e-05	0.000580153
Ca-beta	-0.88438	6.48521	1.8767e-05	0.000582711
CG5612	-1.24899	3.51348	1.89733e-05	0.000587168
trol	-0.775533	9.36046	1.97574e-05	0.000609415
CG43778	-0.832678	7.15953	1.98958e-05	0.000611665
CG9932	-1.00369	7.09915	2.02304e-05	0.000619913
CG9452	-0.953995	3.48991	2.20446e-05	0.000673298
CG43986	-1.07593	3.49662	2.28114e-05	0.000694447
Cngl	-0.893667	7.43361	2.29284e-05	0.000695743
CR44053	0.829093	4.92776	2.35762e-05	0.000710508
CG42346	-0.870747	5.22562	2.36558e-05	0.000710508
eag	-1.09432	5.34786	2.36749e-05	0.000710508
CG4393	-0.854565	6.83867	2.37191e-05	0.000710508
l(2)01289	-1.27673	5.85047	2.48806e-05	0.000742919
CG43315	-0.995079	4.99361	2.56566e-05	0.000763651
Cyp18a1	-1.0182	3.44697	2.58437e-05	0.000766777
CG11505	-0.988267	7.49125	2.64445e-05	0.00078212
CG5948	0.994771	3.10598	2.71369e-05	0.000800068
CG34384	-0.861845	7.0478	2.78271e-05	0.000817837
CG44153	-0.870512	6.48633	2.84306e-05	0.000832954
Haspin	0.83547	5.07192	2.85571e-05	0.000834046
ps	-0.872618	6.5509	2.91741e-05	0.000849412
CR45013	-1.06758	3.20243	2.94764e-05	0.000855548
CG34141	-0.953414	3.89269	3.03074e-05	0.000874237
Oatp30B	-0.870635	5.89212	3.02792e-05	0.000874237
CG30069	-0.824238	7.95391	3.05229e-05	0.000877744
CG42732	-0.821577	6.67096	3.22091e-05	0.000923394
Gfrl	-0.850815	6.0097	3.272e-05	0.00093517
Smr	-1.14846	8.15369	3.28936e-05	0.000937266
Piezo	-0.95063	7.49185	3.32282e-05	0.000943923
mgl	-1.11964	7.69802	3.34817e-05	0.000948243
Mhc	-1.51804	9.03812	3.36673e-05	0.000950618
dikar	-1.0502	7.00224	3.6085e-05	0.00101581
CG11835	-0.854272	4.9059	3.67775e-05	0.0010322
CG31635	-0.915681	6.76899	3.76339e-05	0.00105307
Gpi1	0.857134	3.94049	3.94795e-05	0.00110142
CR30267	-1.12692	3.93077	4.02694e-05	0.00112011
CG15096	-1.31593	3.10778	4.06262e-05	0.00112559
SIFaR	-0.850458	4.53171	4.07071e-05	0.00112559
CG10031	0.94273	3.7793	4.17791e-05	0.00115182
Spat	-1.60476	3.71803	4.23027e-05	0.00115603
CG16711	-0.814422	6.91595	4.21825e-05	0.00115603
CG31140	-0.809321	8.18518	4.21337e-05	0.00115603
rut	-0.921494	7.63896	4.29405e-05	0.00117004
jp	-0.951431	6.0437	4.33782e-05	0.00117853
myo	0.842732	5.52742	4.39602e-05	0.00119088
CG30424	0.894733	3.76658	4.45645e-05	0.00120271
atk	1.01541	5.23319	4.46544e-05	0.00120271
CG16779	-0.92982	6.2832	4.50638e-05	0.00121025
zfh1	-0.887521	6.99796	4.551e-05	0.00121873
unc80	-0.787528	8.60558	4.74796e-05	0.00126784
CG34127	-0.827754	6.19144	4.77211e-05	0.00127066
ssp7	-1.39412	4.23326	4.84274e-05	0.0012858
CG14535	-0.828861	6.09507	4.90854e-05	0.00129958
CG4928	-1.40068	4.62352	5.08915e-05	0.00134359
bol	-0.935831	4.99834	5.19493e-05	0.00136766
CG34383	-0.876161	7.70715	5.22034e-05	0.00137049
Tango13	-0.887157	6.13597	5.24056e-05	0.00137194
CG42750	-0.786667	6.34358	5.33261e-05	0.00139214
rdgA	-1.01048	5.87799	5.35315e-05	0.00139361
CG5549	-0.798234	5.62827	5.59908e-05	0.00145358
CR44984	-1.11251	3.45849	5.66229e-05	0.00146592
CG6788	0.892653	3.34313	5.68145e-05	0.00146682
Rootletin	-0.764127	5.38099	5.89553e-05	0.00151789
Prm	-1.49681	7.06528	5.96445e-05	0.00153142
CG32206	-0.799025	6.36449	6.06738e-05	0.00155358
CG5937	-0.85669	7.05049	6.1239e-05	0.00156377
Rpb12	0.877883	4.26757	6.20914e-05	0.00158122
unc79	-0.751862	8.06487	6.24276e-05	0.00158546
CR44891	-1.14532	3.35112	6.44833e-05	0.00163323
RhoGAP100F	-0.943814	7.69496	6.49879e-05	0.00164156
east	-0.858665	8.3907	7.20801e-05	0.0018158
CG2010	-1.16395	4.3938	7.2914e-05	0.00183187
CG42541	-0.87618	5.59047	7.5667e-05	0.00189594
CadN	-0.884719	8.22423	8.23716e-05	0.00205841
CG16825	-0.809323	4.85951	8.26801e-05	0.00206057
Gmap	-0.703617	7.43214	8.28989e-05	0.00206057
CG31775	-1.63919	4.02448	8.61356e-05	0.00212407
CG42586	-1.63919	4.02448	8.61356e-05	0.00212407
Cubn	-0.951471	7.29798	8.57074e-05	0.00212407
5-HT2B	-1.07391	4.14064	8.6368e-05	0.0021242
Fur1	-0.817479	6.46582	8.67559e-05	0.00212814
Dhc64C	-0.852341	9.06818	8.72259e-05	0.00213407
Skeletor	-1.01118	5.94736	8.84103e-05	0.0021574
CG32266	0.906072	4.18854	8.88268e-05	0.00216191
ppk13	0.96674	5.35934	9.27775e-05	0.00225156
rg	-0.937492	8.29552	9.29918e-05	0.00225156
NetB	-0.920123	7.18869	9.47297e-05	0.00228771
CG14741	-0.820722	7.35079	9.70143e-05	0.00233684
spen	-0.957051	8.65628	0.000100152	0.00240622
mask	-0.912571	9.1281	0.000103138	0.00247162
Octbeta1R	-0.819316	5.82912	0.000104388	0.0024889
nej	-1.04985	8.39285	0.000104392	0.0024889
pHCl	-0.873221	4.52615	0.000106509	0.00253291
CG12868	1.03174	3.80244	0.000107065	0.00253967
kibra	-0.812999	6.29604	0.000107888	0.00255271
scrib	-0.784289	8.20557	0.000110008	0.0025963
CG15414	-2.19089	4.69061	0.000110331	0.00259738
CG43795	-0.738349	6.41219	0.000110622	0.00259767
Shab	-0.758832	7.16358	0.000112611	0.00263776
CG44422	-0.803558	5.21061	0.000115067	0.00268854
CG18417	0.915781	3.31781	0.000115771	0.00269825
CG14757	0.763997	4.20697	0.000116088	0.0026989
CG42596	0.829614	4.32221	0.000118466	0.00274734
phr6-4	-0.756964	5.12145	0.000121431	0.00280915
Ugt86Di	0.889479	5.11237	0.000122756	0.0028328
CG30456	-1.22427	3.7008	0.000124756	0.00287185
PK2-R1	-0.777843	5.9956	0.00012515	0.00287383
Neto	-0.827597	4.4877	0.00012655	0.00289887
CG4962	-2.88755	2.89215	0.000128264	0.00293095
CG34291	-1.75759	3.29116	0.00012972	0.00295697
Evi5	-0.739626	7.13451	0.000132028	0.00300227
tutl	-0.7894	7.82602	0.000134378	0.0030483
CG32767	-1.06809	6.69612	0.00013646	0.00308058
shn	-0.946027	6.81397	0.000136153	0.00308058
CG10064	0.881458	4.48283	0.000137601	0.00309883
CG34391	-0.817969	4.2661	0.000138089	0.00310236
CG15803	-0.753855	5.26301	0.000143205	0.00320957
rdgB	-0.817532	6.93858	0.000146442	0.00326647
CG42389	-0.823612	7.15674	0.000146312	0.00326647
CG33307	-1.39855	4.48064	0.000147043	0.00327207
pen-2	0.830918	4.60416	0.000151692	0.00336297
lva	-0.735607	8.26935	0.000151848	0.00336297
Nlg1	-1.1707	3.53375	0.000155682	0.00343973
Gr61a	0.820026	3.66438	0.000156901	0.00345849
CG17977	0.888956	4.33727	0.000157478	0.00346304
Liprin-alpha	-0.712602	7.66705	0.000161681	0.00354367
CG8184	-0.94835	9.04773	0.000161903	0.00354367
CG16926	-1.3298	3.76953	0.000164517	0.00359246
CG32191	-0.796603	4.07659	0.000166406	0.00362525
CG11294	0.929705	4.78042	0.000167332	0.00363695
CG43707	-0.752916	6.9215	0.000168995	0.00366457
CrebA	-0.879688	5.43768	0.000171607	0.0037126
CG32109	0.733952	4.89458	0.000176283	0.00380495
CG2157	0.890096	3.0089	0.00017777	0.00382409
CG17760	1.00622	3.33322	0.000178807	0.00382409
CR44898	0.793538	4.5052	0.000178427	0.00382409
Dgk	-0.771042	6.51478	0.000178191	0.00382409
CG7953	-0.879839	4.83543	0.000180027	0.0038414
CG43742	-1.05286	3.3726	0.000181531	0.00386468
l(3)L1231	-0.77855	7.2751	0.000183692	0.00390179
CG5527	-1.17603	3.4698	0.000185507	0.0039314
Ten-m	-0.9029	8.3722	0.000187293	0.00396028
CG13460	-2.63542	5.87767	0.000190285	0.00401446
CG8317	-1.50031	4.72702	0.000193704	0.00407739
ventrally-expressed-protein-D	0.712282	4.61611	0.000196365	0.00412411
CR44106	-0.756755	4.46977	0.000199575	0.00418212
CG14221	0.954423	3.41101	0.000201757	0.00421839
CR44181	-2.07333	4.03302	0.000203465	0.00424461
CG31183	-0.849772	4.23227	0.000204778	0.00426249
CG7300	-2.07181	4.03169	0.000206424	0.00427768
CR45204	-0.819604	4.39543	0.000206029	0.00427768
Asph	-0.900072	5.84037	0.000208432	0.00430974
mlt	0.648695	6.581	0.00021132	0.00435982
CG33267	-1.35159	4.51388	0.000218775	0.00450369
Not1	-0.736453	8.73169	0.000222785	0.00457615
mura	-0.85053	7.27668	0.000225989	0.00463179
Rab3-GEF	-0.734884	7.68983	0.000226913	0.00464054
cac	-0.791004	6.97797	0.000229363	0.0046804
CG7458	-1.14955	5.33991	0.000230924	0.004702
CG30343	0.816592	3.40144	0.000232649	0.00472337
Peritrophin-A	-1.47369	4.9934	0.000233047	0.00472337
CG43373	-0.706985	6.54945	0.00023349	0.00472337
CG32547	-0.719265	5.13604	0.000238337	0.00480099
CG2540	-0.694394	5.86976	0.000238354	0.00480099
bam	0.836022	4.39939	0.000242348	0.00486161
scro	1.03339	5.22766	0.000242404	0.00486161
hgo	-2.55809	2.53336	0.000245457	0.0049123
CR34335	0.891156	3.49803	0.000248238	0.00495734
Pig1	-2.72732	5.416	0.000251338	0.00500855
CG31473	0.781221	3.69993	0.00025562	0.00508303
sens	-1.37363	4.02782	0.000262339	0.00520557
CG14850	-2.79535	4.33607	0.000264548	0.00523827
CG42846	-1.13394	3.38677	0.000266037	0.00525663
kirre	-0.721684	5.4879	0.000268197	0.00528812
nAChRalpha1	-0.900334	6.01528	0.000270691	0.00531487
puf	-0.889784	8.19211	0.000270479	0.00531487
CR31912	-0.724112	5.38204	0.000271638	0.00532228
CG14304	-3.04498	3.12426	0.000279733	0.00546943
mmd	-0.683044	7.94969	0.000286005	0.00558038
dpr7	0.696515	5.81535	0.000297893	0.00580022
pgant6	-0.687931	6.95426	0.000302516	0.00587799
CG14183	0.867572	4.06041	0.000305853	0.0059305
CG42594	-0.692783	5.75943	0.000308005	0.00595986
Ir62a	-1.1412	3.00436	0.00030973	0.00598086
CG32479	-0.788482	7.31108	0.000312203	0.00601619
CG17258	0.783594	3.803	0.000313425	0.0060273
RpS5b	0.880412	3.86282	0.000319553	0.00613252
CR33987	-1.05421	2.95551	0.000322744	0.00618108
Shaw	-0.687202	6.36634	0.000327865	0.00626632
CR45109	-0.993827	3.82704	0.000332409	0.00633168
rost	0.848157	5.21674	0.00033264	0.00633168
CG34113	-0.717692	6.68516	0.000336095	0.00638443
Mrtf	-0.874937	6.58772	0.000336813	0.00638511
TyrR	-0.795067	4.33129	0.000340738	0.00644643
eIF4G2	-0.835002	7.67849	0.000341915	0.00645563
CG40470	0.741043	5.29202	0.000352205	0.00662985
CG9297	-1.84918	6.60643	0.000352561	0.00662985
CG32444	0.863421	4.89423	0.000356633	0.00669296
fs(1)h	-0.809808	8.08616	0.000364096	0.00681932
l(2)41Ab	0.866896	2.93171	0.000369095	0.0068771
Strn-Mlck	-0.672589	6.39998	0.000369388	0.0068771
CG15894	-0.723523	6.75343	0.000367963	0.0068771
CG4459	0.796879	3.02777	0.000372135	0.00690075
CG9727	-0.763281	6.59423	0.000371993	0.00690075
InR	-0.870367	5.97583	0.000375379	0.00694711
CG10543	-0.834788	7.14341	0.000377076	0.00696473
Elba2	0.675931	4.80409	0.000385186	0.00710049
Cyp4s3	-0.852139	4.01147	0.000396029	0.00728601
Dop1R1	-0.909378	3.79608	0.000397722	0.00730277
obst-A	-1.46329	5.21251	0.000402693	0.00737955
Zyx	0.703319	6.20617	0.000406774	0.00743975
Sec16	-0.756502	7.77056	0.000416745	0.00760723
dream	-1.05006	3.84123	0.000422227	0.00769226
dpr9	-0.64009	6.65112	0.000426553	0.00775597
Npc2g	-2.23996	4.14386	0.000431752	0.00782006
trx	-0.843452	7.78295	0.000430966	0.00782006
bru-2	-0.827097	5.03432	0.000435056	0.00786468
Mid1	-0.682761	7.52839	0.000436102	0.00786836
CG31688	-0.705969	6.739	0.000447713	0.00806228
inaD	0.759976	4.35876	0.000450424	0.00809551
Myo61F	-0.719143	7.03821	0.00045284	0.00812331
upSET	-0.851151	8.03704	0.000460968	0.00825327
Pten	0.782527	5.28227	0.000463338	0.00827984
Mnt	-0.781534	6.2268	0.000476907	0.00850605
CG44008	-1.14876	3.42498	0.000481721	0.00857555
Sk1	-0.788162	3.43826	0.000490989	0.00870737
gpp	-0.854695	7.46637	0.000490452	0.00870737
bchs	-0.782184	7.32527	0.000492135	0.00871117
CHES-1-like	-0.76659	6.23042	0.00049401	0.00872508
Snoo	-0.793837	6.64508	0.000494789	0.00872508
Lcp9	-2.76803	4.29233	0.000499156	0.008769
CG30116	-0.66546	7.22554	0.000498604	0.008769
Hsp70Ba	0.706089	4.19638	0.0005016	0.00879541
ppk25	-1.10592	3.19773	0.000504645	0.00883223
bt	-1.49675	6.27312	0.000505792	0.00883575
yellow-e	-2.57952	3.38375	0.000518246	0.0090196
Ca-alpha1D	-0.639565	7.03509	0.000518022	0.0090196
CG33276	0.77915	3.69342	0.000522323	0.00905626
Uhg4	0.718984	4.77058	0.000522474	0.00905626
CG34401	-0.910046	7.90444	0.000523259	0.00905626
CG15465	-0.798669	8.42241	0.000526653	0.00909815
Arl4	0.729154	5.37506	0.000531756	0.00916935
Alk	-0.693191	7.53362	0.000536124	0.00922765
l(2)03659	-0.672394	5.46526	0.000540832	0.00929158
garz	-0.73304	7.21111	0.000552109	0.00946791
CG9498	-0.824928	4.38314	0.000556927	0.00953304
yellow-d2	-1.01455	5.02786	0.000561029	0.00958569
pirk	-1.40726	4.22275	0.00056719	0.00967329
Pif1A	-0.608319	8.32515	0.000574688	0.00978331
CG6865	0.76497	3.4798	0.000588396	0.00998031
CG7337	-0.664623	7.83933	0.000588324	0.00998031
srp	-1.3789	6.23841	0.000601156	0.0101783
Uhg3	0.765786	3.76944	0.00060613	0.0102439
CR43425	0.704937	5.11811	0.00060945	0.0102814
CG9040	-2.40479	5.64941	0.000614632	0.0103338
Pde6	-0.635583	6.67145	0.000614767	0.0103338
CG34357	-0.687312	6.48764	0.000620345	0.0104089
spok	0.667728	5.88182	0.000624112	0.0104533
gce	-0.622742	6.91501	0.000625377	0.0104558
beat-VII	-0.65299	6.17088	0.000628297	0.010456
CG44195	-0.652146	7.93292	0.000628747	0.010456
hiw	-0.821784	8.20578	0.000627618	0.010456
CR44054	-0.905352	4.66806	0.00063714	0.0105768
RSG7	-0.685113	6.30343	0.000638989	0.0105886
HERC2	-0.819598	8.64432	0.000642952	0.0106355
wech	-0.791438	6.77018	0.000648018	0.0106951
rhea	-0.640556	9.28174	0.000648848	0.0106951
CG32698	-0.852074	3.58608	0.000662288	0.0108496
CG14565	1.14635	3.63798	0.000660944	0.0108496
Cpr78E	1.02906	3.86025	0.000659457	0.0108496
Spn	-0.765661	7.47515	0.000662862	0.0108496
Nlg4	-0.655449	6.52152	0.000666937	0.0108972
Muc11A	-2.73358	2.72667	0.000676716	0.0110377
CG12605	-0.803394	6.00415	0.000680669	0.0110828
Rbcn-3A	-0.71943	8.63103	0.000693348	0.0112696
ltl	-0.747388	7.39034	0.000695527	0.0112854
CG31676	0.826725	3.89594	0.000697711	0.0113012
Edg91	0.838162	3.2223	0.000704458	0.0113819
CG31538	-0.794698	3.70587	0.000705125	0.0113819
CR43865	-0.690469	4.30126	0.000707532	0.011401
Mlp84B	-1.31127	6.57431	0.000715605	0.0115113
CG32687	-0.730448	5.21317	0.00072074	0.0115739
CG34227	-3.20221	2.96226	0.000722976	0.0115899
Papss	-0.602486	7.19395	0.000727394	0.0116263
hipk	-0.827016	7.6014	0.000728975	0.0116263
CG34417	-0.62736	8.4184	0.000728585	0.0116263
ft	-0.973807	7.91493	0.000736245	0.0117222
Cad86C	-0.676673	6.83852	0.000737657	0.0117247
AdamTS-A	-0.666299	7.1345	0.000742272	0.011778
CG42239	0.690957	4.42317	0.000750239	0.0118843
CR44228	-0.718628	4.74077	0.000770186	0.0121796
NimB2	-1.02543	6.09628	0.000777423	0.0122526
tai	-0.744993	8.10396	0.000777197	0.0122526
Apc	-0.682565	8.06071	0.000783276	0.0123241
spg	-0.783129	7.30647	0.000788457	0.0123847
tweek	-0.780154	8.25525	0.000797691	0.0125088
cic	-0.723376	7.90655	0.000805813	0.0126149
Ect4	-0.620707	7.73179	0.000814834	0.0127349
CG42593	-0.71214	8.06811	0.000819283	0.012783
Pvr	-0.760348	7.58167	0.000829894	0.012927
CG5521	-0.714659	7.15608	0.000835458	0.012992
Hml	-1.34584	8.94628	0.000844395	0.0131092
CR45102	0.740866	4.10748	0.000849369	0.0131645
CG11873	-0.785987	8.14864	0.000854935	0.0132288
pcx	-0.786027	7.26829	0.000859208	0.013273
CR44961	-0.619293	6.24296	0.000865091	0.0133418
Lgr1	-0.945573	3.023	0.000867612	0.0133587
orb	-0.917753	4.19813	0.000870803	0.0133638
Sh	-0.804964	4.27685	0.000870741	0.0133638
CG17028	-0.942022	3.31566	0.000907527	0.0139045
CG10407	0.72499	4.12566	0.000919689	0.0140678
CG31674	0.792491	3.77447	0.000922981	0.0140951
CG15923	0.743015	4.72054	0.000939444	0.0143216
enc	-0.675869	8.36825	0.000940882	0.0143216
CG12112	0.849174	4.76496	0.000947449	0.0143748
Shawl	-0.637277	5.86963	0.000947345	0.0143748
sbb	-0.746322	8.15724	0.000952864	0.0144335
Mur2B	-0.734135	5.19777	0.000959269	0.014507
CG12290	-0.670627	5.35057	0.000963552	0.0145482
spn-D	0.785089	3.77523	0.000972472	0.0146356
CG43427	-0.656279	7.48048	0.000971292	0.0146356
acj6	-0.724536	4.38254	0.000977923	0.014694
ttk	-0.703754	5.9685	0.000987838	0.0148192
CG44085	-0.771481	6.09422	0.000989997	0.0148277
rno	-0.818221	7.55592	0.000997786	0.0149205
CG31528	-0.769692	3.26605	0.00100104	0.0149453
dpr6	-0.753578	4.37725	0.00100702	0.0149727
CG4297	-0.664902	4.89532	0.00100754	0.0149727
nAChRalpha5	-0.679406	6.35323	0.00100769	0.0149727
CR43242	-0.747229	4.37966	0.00101296	0.0150271
CG17075	-0.696859	6.00144	0.00101971	0.0151022
stan	-0.779337	8.16407	0.00102125	0.0151022
Octbeta3R	-0.658751	5.93734	0.00102323	0.0151076
vkg	-0.605599	8.89544	0.00102761	0.0151483
CG14509	-0.603466	6.92001	0.00103204	0.0151897
Tdc2	-0.619354	6.39184	0.00103668	0.0152339
sfl	-0.630389	6.84346	0.00105778	0.0155197
dm	-0.677608	6.89476	0.00106022	0.0155311
Fst	-1.09966	3.0994	0.00106205	0.0155336
CG17738	-1.95451	3.56564	0.00106492	0.0155512
Ncoa6	-0.818425	7.42337	0.00107846	0.0157243
plum	-0.740534	7.06228	0.00108514	0.0157971
CG5953	-0.760462	4.10851	0.00108868	0.0158019
Met	-0.697292	5.55793	0.00108886	0.0158019
abd-A	-0.720368	6.24131	0.00111304	0.0161278
CG45002	-0.648516	6.55911	0.00112075	0.0162144
sNPF-R	-0.678911	4.77394	0.00114703	0.0165691
CG4210	0.622234	4.60172	0.00115485	0.0166562
Ugt35b	0.778027	3.52109	0.00116169	0.0167291
Maf1	0.623213	5.59429	0.00116861	0.0168028
CG18208	-0.662343	5.4453	0.00117538	0.0168483
CG4168	-0.680782	5.50806	0.00117538	0.0168483
ACC	-0.584317	8.67253	0.00118043	0.0168948
Lsp1beta	-1.23038	8.17975	0.00118992	0.0170046
Rbcn-3B	-0.620805	7.46292	0.00119409	0.0170121
tlk	-0.665704	7.8615	0.00119341	0.0170121
dmGlut	-0.612275	6.9485	0.00119741	0.0170335
CG15382	0.704913	4.13653	0.00119936	0.0170353
Pde11	-0.672789	7.06019	0.00120237	0.0170521
sc	0.857274	3.84777	0.00120432	0.0170539
cno	-0.753303	7.76996	0.00121263	0.0171456
CG10631	-0.674531	7.96275	0.00121573	0.0171634
CG42260	-0.699042	6.49155	0.00121856	0.0171775
larp	-0.619933	8.25668	0.00122286	0.0172122
Crk	0.63105	5.81369	0.00122767	0.0172538
slpr	-0.765211	6.63781	0.00124429	0.0174612
CG12531	-0.627979	7.46274	0.00126964	0.0177902
CG14135	0.741755	4.38523	0.00129179	0.0180735
pum	-0.640778	7.84709	0.00131024	0.0183042
CG14196	-0.845855	3.40203	0.00131674	0.0183675
Cyp6w1	-0.794761	3.78324	0.00132146	0.0183785
CG17664	-1.51759	4.83622	0.00132026	0.0183785
Nf1	-0.723465	7.36346	0.00132469	0.0183961
CG31715	0.606082	5.28776	0.00133223	0.0184733
PDZ-GEF	-0.678611	7.5777	0.00136811	0.0189428
CG43737	-0.615023	7.53199	0.00139311	0.0192604
cpo	-0.757628	6.6005	0.00141087	0.0194771
CG18171	-0.889059	3.84529	0.00142609	0.0196581
mtt	-0.590078	6.88469	0.00143549	0.0197586
CG7884	-0.717877	3.47129	0.00145304	0.0199645
CG43347	-0.758115	8.0825	0.00145472	0.0199645
vfl	-0.65898	8.39716	0.00146171	0.020031
CG6733	-0.879046	4.13414	0.00147714	0.0202128
CG11122	-0.745241	8.07036	0.00148252	0.0202568
CG9449	-1.24187	4.86236	0.00149642	0.0204169
CG33914	0.751652	3.59751	0.00152901	0.020831
p120ctn	0.620293	6.48253	0.00153655	0.0209033
Rdl	-0.634862	7.1306	0.00156367	0.0212414
Dscam1	-0.675344	8.35017	0.00156655	0.0212496
Obp99c	-1.12642	5.22391	0.00157865	0.0213752
CG32432	-0.590678	6.69621	0.00158038	0.0213752
CG43897	-0.929285	6.32448	0.00159024	0.0214465
Mcr	-0.650986	7.70537	0.00158935	0.0214465
CG34354	-0.602988	6.13559	0.00160462	0.0216092
CG42637	-0.65433	7.26969	0.0016136	0.0216988
Cyp6d5	-0.95956	3.25274	0.00162065	0.0217312
Gyc76C	-0.653942	7.26941	0.00162007	0.0217312
E(Pc)	-0.645471	8.44669	0.00162625	0.021775
CG16820	0.70059	3.86663	0.00164424	0.0219844
CR45244	0.617754	4.57798	0.00165077	0.0220401
CR17025	-0.797071	3.40628	0.00165452	0.0220586
CG13375	-0.657729	5.06592	0.00165893	0.022086
2mit	-0.690279	6.71775	0.00166521	0.0221381
CG3638	-0.620008	8.19987	0.00167155	0.0221908
Gprk1	0.65172	6.3756	0.00170903	0.0226561
LIMK1	-0.630617	6.41992	0.00173883	0.0230186
CG18649	-1.53659	5.0832	0.00174569	0.0230531
cv-2	-0.603954	5.8211	0.00174663	0.0230531
tou	-0.693793	8.5204	0.00174884	0.0230531
Elk	-0.598159	6.16044	0.00175791	0.02314
Alg-2	0.628568	5.13073	0.00176361	0.0231499
Mf	-0.956361	6.74975	0.00176142	0.0231499
ana	-0.597481	6.16265	0.00178968	0.0234591
Abd-B	-0.781705	4.55162	0.00179532	0.0235001
CanA1	-0.870753	3.70108	0.00181222	0.0236881
CG3107	0.646204	5.89663	0.0018233	0.0237333
CG42817	-0.596039	6.10416	0.00182184	0.0237333
RhoGAP19D	-0.775829	7.43129	0.0018186	0.0237333
CG33639	-0.671828	4.75323	0.00190514	0.0247641
CG17219	0.783552	4.24705	0.00197073	0.0255757
e(y)3	-0.669937	8.34213	0.00197305	0.0255757
Lar	-0.623696	8.16695	0.00198963	0.0257549
CG18003	-0.730113	3.19305	0.0020023	0.0258118
Cpr67B	-1.53225	4.88798	0.00199945	0.0258118
PI4KIIIalpha	-0.643938	7.92197	0.00200151	0.0258118
Stlk	0.617654	4.53203	0.0020098	0.0258727
CanA-14F	-0.582529	7.09664	0.00201665	0.0259252
pncr013:4	0.711752	3.67816	0.002049	0.0261887
CG17839	-0.65143	6.49798	0.00204212	0.0261887
Spt20	-0.73363	7.08102	0.00205116	0.0261887
sns	-0.719748	7.11512	0.00204931	0.0261887
tyf	-0.670714	8.00491	0.00204444	0.0261887
CG6023	-0.701087	4.5478	0.00206099	0.0262783
rad	-0.608538	7.31184	0.00207617	0.0264358
aub	0.637007	3.80247	0.00210444	0.0267593
CG31496	-2.43588	5.70047	0.00211034	0.0267979
PGRP-LB	-0.881559	4.84064	0.00212536	0.026952
CG9664	0.752225	4.35581	0.00213283	0.0269735
Tob	-0.67074	4.58054	0.00213015	0.0269735
5-HT7	-0.602037	4.98373	0.00216781	0.027368
dpr11	-0.563942	6.5537	0.00216988	0.027368
skd	-0.711772	7.90037	0.00218821	0.0275619
Ndae1	-0.561363	7.37578	0.00219916	0.0276627
fru	-0.572807	7.18784	0.00221271	0.0277956
poe	-0.670098	9.03709	0.00224119	0.0281157
CG42564	0.664316	3.4519	0.00224942	0.0281811
Gfat1	-0.622183	7.17784	0.00226027	0.0282791
Dscam3	-0.630937	6.71688	0.00227489	0.0284239
Wnt2	0.70152	5.53812	0.00232036	0.0289534
CG9090	-1.24955	5.95046	0.00232942	0.0290276
Toll-6	-0.62032	6.56562	0.00234173	0.0291422
CG40178	0.587845	6.05858	0.00234734	0.0291732
CHKov2	-0.851666	4.51757	0.00235878	0.0292765
GstD7	-1.35634	3.98803	0.00236484	0.0293127
Ugt36Bc	-0.688993	5.43103	0.00240278	0.0297436
Glt	-1.17985	7.40185	0.00240778	0.029766
nonC	-0.637557	8.11691	0.00242476	0.0299364
mam	-0.620237	7.58407	0.00242842	0.029942
CG11000	-0.601122	6.46176	0.00245116	0.0301825
CG42324	-0.638902	5.53785	0.00247951	0.0304914
sli	-0.616334	8.78408	0.00251721	0.0309143
CG32809	-0.622839	7.72717	0.00253551	0.0310983
CG16712	-0.946921	4.49141	0.00254742	0.0312034
fus	-0.722917	6.2337	0.00256171	0.0313373
CG31224	-0.620436	7.90373	0.00257124	0.0314128
na	-0.57027	7.76365	0.002586	0.0315518
CG5958	-1.6757	5.21492	0.00260986	0.0317601
dao	-0.60356	5.87869	0.00260676	0.0317601
ctrip	-0.641377	8.75129	0.00267043	0.0324549
Pde9	-0.686244	6.24039	0.00270703	0.0328144
if	-0.562934	7.49404	0.00270395	0.0328144
osa	-0.630447	9.02175	0.00272308	0.0329661
CG4630	0.765812	3.28213	0.0027414	0.0331344
Eip75B	-0.576714	7.70332	0.00274407	0.0331344
sm	-0.655367	6.23833	0.00276452	0.0333383
CG31321	-0.918499	4.78687	0.00280233	0.0337508
CG12355	0.659189	4.61875	0.00281123	0.0338143
CG42788	-0.560286	7.01306	0.00286914	0.0344666
Meltrin	-0.611337	6.9169	0.00287584	0.0345027
Cdep	-0.611659	7.34833	0.00288345	0.0345496
tilB	0.681965	3.32487	0.00291958	0.0349377
sdt	-0.581829	7.76202	0.00293597	0.035089
Pif1B	-0.521388	8.50762	0.00294395	0.0351394
SK	-0.680322	5.78668	0.00295639	0.0351532
Dbp80	0.578656	6.2972	0.002954	0.0351532
cher	-0.528505	8.74461	0.00295633	0.0351532
Lcp65Af	-0.786164	4.13141	0.00297948	0.0353803
ct	-0.64695	7.88341	0.00298306	0.0353803
cuff	0.668746	4.26375	0.00301894	0.0357605
CG11349	-3.82464	4.34076	0.00303365	0.0358448
Crtc	-0.696568	6.42834	0.00303373	0.0358448
CG14464	0.580132	5.04605	0.00304245	0.0359024
Lsd-1	-0.756192	5.98979	0.00305557	0.0360117
Vmat	-0.530963	7.67046	0.00306001	0.0360187
faf	-0.603874	8.7837	0.00306561	0.0360392
CG14590	0.910993	3.54538	0.0030733	0.0360843
lilli	-0.602053	7.57106	0.00312055	0.0365931
CG5402	-1.98874	4.70496	0.00312799	0.0366344
CG17454	0.61825	4.98842	0.00315663	0.0369235
dom	-0.600357	9.09264	0.00316656	0.0369933
CG2258	-0.635636	6.18763	0.00318637	0.0371783
CG10737	-0.531786	7.71934	0.00322485	0.0375803
CG16879	-0.589853	5.40028	0.0032433	0.0377483
kis	-0.632075	9.36064	0.00326498	0.0379534
Kmn2	0.677021	4.87267	0.0032713	0.0379795
Su(z)2	-0.658971	6.58956	0.00327817	0.0380121
Psc	-0.541846	8.34365	0.00329084	0.0381118
hang	-0.580922	8.56505	0.00330528	0.0382317
CG14367	0.654825	3.64401	0.00332486	0.0384106
CG15829	-0.727599	3.06527	0.00333078	0.0384314
CG45076	-1.17383	6.44974	0.00334284	0.0385231
Slob	-0.544841	6.2931	0.0033495	0.0385523
CG10777	-0.660143	7.64582	0.00337776	0.0388297
CG33217	0.643057	5.01131	0.00340321	0.0390263
stj	-0.528412	7.60485	0.00340145	0.0390263
CG33493	-0.94797	3.73603	0.00346111	0.0396416
NFAT	-0.594834	7.09555	0.00348848	0.0399061
CG4681	0.633991	3.42739	0.00349887	0.0399761
shakB	-0.635587	4.22449	0.00353936	0.0403893
CG3376	-0.688426	6.56975	0.00355316	0.0404974
vn	-0.625397	5.33427	0.00357165	0.0406585
MED26	0.626961	6.44388	0.00358273	0.040735
CG10472	-0.713586	3.96847	0.00360495	0.0409365
Appl	-0.530035	8.95249	0.00360921	0.0409365
pho	0.619876	5.76508	0.0036316	0.0411303
Wnk	-0.601435	7.7881	0.0036351	0.0411303
CG12947	0.593632	5.93652	0.0036528	0.0412308
CG40228	0.620981	4.44649	0.00368671	0.0414199
CG32333	-0.580895	6.0388	0.00367472	0.0414199
CG32241	-2.38117	6.24228	0.00368343	0.0414199
Itp-r83A	-0.613211	7.73629	0.00368728	0.0414199
Pkcdelta	-0.958355	3.25717	0.00369954	0.0415077
Cht6	-0.948711	5.49561	0.00372572	0.0417499
Syt12	-0.540881	5.69669	0.00373006	0.0417499
CG15099	-0.572554	7.67248	0.00376004	0.0420351
CG31324	-0.645005	5.20723	0.00377545	0.0421552
CG12075	-0.709537	5.56816	0.00377981	0.0421552
mv	-0.752869	6.67219	0.00378546	0.042168
CG30460	-0.565651	6.77494	0.00379702	0.0422463
CG15043	0.748274	3.53433	0.00383362	0.0426028
CG10621	-0.717784	4.25112	0.0038596	0.0427899
GstD2	0.613785	4.36741	0.00385513	0.0427899
CR44133	-1.30318	3.90875	0.00386906	0.0428439
CR45182	0.636896	3.57433	0.00389923	0.0431269
CG34362	-0.618746	6.4258	0.00395587	0.0437016
CG30497	-0.580049	7.0168	0.00403437	0.0444637
CG45093	-0.580049	7.0168	0.00403437	0.0444637
IntS3	0.552556	6.37033	0.00404225	0.044498
eyg	-0.810851	4.42648	0.00405153	0.0445478
CG3603	0.540102	5.22661	0.00407063	0.044654
C3G	-0.585649	7.32893	0.00407074	0.044654
Dcp2	-0.567795	7.21628	0.0040808	0.0447118
CG9425	-0.61781	7.95665	0.00410779	0.0449548
CR43908	-1.57853	3.4976	0.00412122	0.0450133
GluRIIC	-0.887706	4.03717	0.00412759	0.0450133
Gug	-0.600325	8.57288	0.00412608	0.0450133
CG10089	-0.577154	5.44397	0.00413551	0.0450472
sas	-0.54912	7.54761	0.00414907	0.0451423
CG32243	0.64537	5.58587	0.00416834	0.0452466
CG14438	-0.590471	8.0914	0.00416716	0.0452466
CG16749	0.640732	3.65198	0.00418865	0.0454143
Samuel	-0.730139	5.03914	0.00419768	0.0454595
CG13917	-0.558271	8.35598	0.00423117	0.0457691
CG8468	-0.594172	7.04418	0.0042612	0.0460406
CG8503	-0.646239	5.06927	0.00428048	0.0461956
CG32850	0.521472	6.08373	0.00431615	0.0465268
CG6071	0.722218	3.26058	0.00433887	0.0467179
CNT1	0.876189	4.13927	0.00434761	0.0467581
eys	-0.562239	7.33591	0.0043768	0.0470179
beat-VI	-0.529884	6.41356	0.00438995	0.047105
CG10011	-0.608586	7.67508	0.00444284	0.0475906
Khc-73	-0.573071	8.08723	0.00444539	0.0475906
fw	-0.59578	5.93145	0.00457654	0.0489386
lid	-0.546526	8.50357	0.00458888	0.0490145
Tep4	-0.635846	8.60393	0.00460534	0.0491341
CG13178	0.650068	3.33586	0.00462422	0.0492567
CG5177	-0.826309	6.49262	0.00462737	0.0492567
Myo10A	-0.818215	6.72451	0.00464993	0.0494406
Dys	-0.565768	8.0589	0.00467951	0.0496985
obst-E	-1.26912	5.5006	0.00469222	0.0497769
CG12769	-0.647905	3.53057	0.00471793	0.0499363
CR45208	-0.654071	3.56158	0.00471312	0.0499363

## Sheet: DESeq
gene	baseMean	baseMeanA	baseMeanB	foldChange	log2FoldChange	pval	padj
Muc68Ca	5257.49	8582.94	269.312	0.0313776	-4.99412	3.36529e-171	5.24311e-167
CG17134	871.694	1440.6	18.336	0.012728	-6.29585	2.07853e-126	1.61918e-122
CG30371	615.067	1018.82	9.44256	0.00926817	-6.7535	6.54696e-74	3.40005e-70
Cpr67Fa1	396.241	652.253	12.224	0.0187412	-5.73764	9.23354e-73	3.59646e-69
CG11697	234.201	13.4187	565.376	42.1334	5.39689	2.56263e-70	7.98514e-67
CG14852	329.839	547.89	2.76273	0.00504248	-7.63165	3.35922e-69	8.72279e-66
Hsc70-2	760.94	1247.81	30.635	0.024551	-5.34808	3.98928e-69	8.87901e-66
PH4alphaSG1	469.684	764.615	27.2872	0.0356874	-4.80844	7.19742e-67	1.4017e-63
CG10918	467.018	772.144	9.3287	0.0120816	-6.37105	1.57904e-61	2.73349e-58
CG17325	454.624	730.837	40.3052	0.0551494	-4.18051	4.14183e-57	5.86634e-54
CG42305	454.624	730.837	40.3052	0.0551494	-4.18051	4.14183e-57	5.86634e-54
Cpr67Fa2	405.087	654.153	31.4867	0.0481335	-4.37681	1.06678e-56	1.38504e-53
pip	402.219	643.873	39.7374	0.0617162	-4.01821	4.74992e-50	5.6926e-47
CG32198	435.464	699.445	39.4924	0.0564625	-4.14656	4.97156e-46	5.53263e-43
CG34278	205.683	338.717	6.13074	0.0180999	-5.78788	4.39889e-44	4.56898e-41
w	1527.65	366.393	3269.55	8.92362	3.15763	2.76154e-42	2.68905e-39
Ag5r	368.641	578.386	54.0223	0.0934017	-3.42041	5.30879e-40	4.86535e-37
CG14265	461.207	763.645	7.5503	0.00988719	-6.66022	2.36414e-39	2.0463e-36
ng1	451.354	751.677	0.870468	0.00115803	-9.75411	3.76294e-38	3.08561e-35
ng2	493.067	821.487	0.435234	0.000529812	-10.8822	7.16129e-38	5.57864e-35
CG13947	245.132	398.878	14.514	0.0363872	-4.78043	1.45629e-37	1.08043e-34
ng3	604.281	1004.9	3.34928	0.00333294	-8.22899	5.16572e-37	3.65827e-34
Lcp65Ae	210.828	341.011	15.5546	0.0456131	-4.45441	2.0593e-35	1.39495e-32
Lcp3	535.645	811.941	121.201	0.149273	-2.74397	5.50804e-33	3.57563e-30
Dcr-2	3849.13	2074.83	6510.58	3.13788	1.64979	1.4634e-32	9.11991e-30
CG15308	220.595	350.717	25.4122	0.0724578	-3.78672	7.99037e-32	4.78807e-29
CG8087	212.913	354.463	0.586556	0.00165477	-9.23915	2.14841e-30	1.23971e-27
CG8708	530.175	867.024	24.902	0.0287212	-5.12174	3.50763e-30	1.95175e-27
CR45629	203.063	322.96	23.2173	0.071889	-3.79809	5.99227e-30	3.2193e-27
Lcp4	556.558	843.553	126.065	0.149445	-2.74231	4.35298e-29	2.26065e-26
CG13705	399.288	648.929	24.8271	0.0382585	-4.70807	7.09609e-28	3.56636e-25
CG15597	347.749	570.297	13.9275	0.0244215	-5.35571	1.36344e-26	6.63826e-24
Lcp65Ag3	390.059	584.979	97.6783	0.166977	-2.58228	8.06926e-26	3.80967e-23
CG31157	168.55	279.656	1.89226	0.00676639	-7.2074	6.97945e-25	3.19823e-22
CG17362	350.898	559.359	38.2055	0.0683022	-3.87192	9.30686e-24	4.14288e-21
CAH2	1188.66	1656.04	487.594	0.294434	-1.76398	1.1213e-23	4.85272e-21
CG12491	164.387	271.077	4.35234	0.0160557	-5.96077	2.80821e-23	1.15136e-20
CG34105	164.387	271.077	4.35234	0.0160557	-5.96077	2.80821e-23	1.15136e-20
CG43117	245.494	391.56	26.3965	0.0674137	-3.89081	3.01682e-23	1.20518e-20
Hn	201.363	311.724	35.8203	0.11491	-3.12142	2.9705e-22	1.15701e-19
PH4alphaSG2	555.682	873.77	78.5496	0.0898974	-3.47558	8.38766e-22	3.18731e-19
CG6293	496.703	242.687	877.728	3.61671	1.85468	1.00755e-21	3.73754e-19
Lcp65Ab1	382.747	567.771	105.211	0.185306	-2.43202	1.76717e-21	6.25739e-19
Lcp65Ab2	382.747	567.771	105.211	0.185306	-2.43202	1.76717e-21	6.25739e-19
Lcp65Ag1	454.455	665.651	137.662	0.206808	-2.27363	2.20668e-19	7.64003e-17
CG34273	110.72	177.254	10.9183	0.0615968	-4.021	2.36986e-19	8.02661e-17
CG13230	149.475	231.717	26.1126	0.112691	-3.14955	1.67194e-18	5.5423e-16
Cpr47Eg	368.433	545.278	103.166	0.189199	-2.40202	2.96892e-18	9.63663e-16
Lcp65Ag2	373.761	537.683	127.878	0.237832	-2.07199	8.52451e-18	2.71044e-15
CG18581	106.384	171.883	8.13686	0.0473395	-4.40081	7.46173e-16	2.32508e-13
Tig	2305.65	3048.41	1191.51	0.390861	-1.35527	9.5107e-16	2.90542e-13
CR42646	123.215	40.2666	247.636	6.14992	2.62057	1.89414e-15	5.67515e-13
CG10936	1460.41	2140.94	439.612	0.205336	-2.28394	1.6192e-14	4.75983e-12
CG31436	237.576	343.759	78.3017	0.227781	-2.13428	6.21563e-14	1.79332e-11
CG32603	684.115	1117.23	34.4397	0.0308259	-5.01971	2.45635e-13	6.95817e-11
CG44040	172.455	277.8	14.4376	0.0519714	-4.26614	3.79267e-13	1.05517e-10
CG10953	614.913	951.888	109.451	0.114983	-3.1205	4.07779e-13	1.1146e-10
ry	747.692	987.739	387.623	0.392435	-1.34947	5.81744e-13	1.56269e-10
CR44057	25.2692	0.297329	62.727	210.968	7.72088	6.24674e-13	1.64956e-10
Cpr65Ax2	300.45	445.836	82.3716	0.184758	-2.43629	7.50569e-13	1.94898e-10
CG13694	155.472	248.536	15.8759	0.063878	-3.96854	8.02395e-13	2.0494e-10
Cpr65Ax1	299.738	444.94	81.9364	0.184152	-2.44103	8.18877e-13	2.05776e-10
CG34290	156.28	254.058	9.61261	0.0378363	-4.72408	1.06865e-12	2.64278e-10
lcs	137.115	227.351	1.75967	0.00773986	-7.01348	1.42509e-12	3.46921e-10
CG11350	1452.95	2153.12	402.704	0.187033	-2.41863	1.55469e-12	3.72647e-10
CG1136	372.197	512.256	162.109	0.316461	-1.6599	2.55815e-12	6.03879e-10
CG13560	584.237	907.296	99.6484	0.10983	-3.18666	6.62913e-12	1.54152e-09
Ndg	295.624	410.307	123.601	0.301239	-1.73102	6.73178e-12	1.54237e-09
LysP	89.9532	148.471	2.17617	0.0146572	-6.09225	8.24067e-12	1.86072e-09
CG31496	642.103	952.52	176.477	0.185274	-2.43227	8.43104e-12	1.87651e-09
Cyp4g1	714.367	1057.96	198.974	0.188073	-2.41064	1.88959e-11	4.14644e-09
NAAT1	243.956	380.607	38.9808	0.102418	-3.28746	2.12466e-11	4.59753e-09
v(2)k05816	132.631	197.007	36.0668	0.183074	-2.4495	3.36818e-11	7.18853e-09
CG15515	264.972	385.318	84.4527	0.219177	-2.18983	4.06243e-11	8.55305e-09
CG42779	94.8344	147.801	15.3845	0.104089	-3.26411	5.72141e-11	1.18853e-08
CG9757	299.453	493.954	7.70162	0.0155918	-6.00307	7.64295e-11	1.5668e-08
CG31313	375.419	531.261	141.656	0.26664	-1.90703	8.8703e-11	1.7948e-08
CG14851	57.8047	94.4869	2.78146	0.0294375	-5.0862	9.73732e-11	1.94497e-08
Cyp6a17	380.377	142.422	737.31	5.17694	2.3721	2.71782e-10	5.35995e-08
Cpr60D	198.807	317.57	20.6635	0.0650676	-3.94192	6.78922e-10	1.3222e-07
CG6225	503.3	672.14	250.04	0.372006	-1.4266	8.32578e-10	1.60143e-07
Gr64b	41.6269	67.4354	2.91405	0.0432124	-4.53241	1.0546e-09	2.00374e-07
Gr64a	33.6519	55.4053	1.02179	0.0184421	-5.76085	1.07219e-09	2.01261e-07
TwdlP	157.81	261.464	2.32749	0.00890175	-6.81169	1.79614e-09	3.33142e-07
nol	545.312	798.044	166.215	0.208277	-2.26342	2.52674e-09	4.63136e-07
smp-30	191.781	277.476	63.2386	0.227907	-2.13349	2.70069e-09	4.89264e-07
Pig1	527.262	798.36	120.616	0.15108	-2.72662	3.18123e-09	5.69696e-07
CG43078	1067.19	1327.29	677.055	0.510104	-0.971136	4.54333e-09	8.04376e-07
Ppn	6738.49	9097.81	3199.5	0.351678	-1.50767	4.91212e-09	8.59896e-07
CG14850	247.013	375.798	53.8364	0.143259	-2.8033	5.44137e-09	9.41961e-07
CG15414	317.782	462.347	100.935	0.218311	-2.19554	6.24576e-09	1.06933e-06
Gr64c	34.9724	56.925	2.04358	0.0358995	-4.79989	6.93651e-09	1.17468e-06
Cyp4d1	311.789	490.962	43.0305	0.0876453	-3.51218	7.1472e-09	1.19735e-06
CG14143	158.266	232.908	46.3019	0.198799	-2.33062	7.43063e-09	1.23159e-06
GstE1	565.846	393.44	824.456	2.09551	1.0673	8.43383e-09	1.36874e-06
trol	8153.25	9765.36	5735.09	0.587289	-0.767859	8.36802e-09	1.36874e-06
CG13460	726.915	1093.94	176.382	0.161236	-2.63275	1.08428e-08	1.74156e-06
Cpr47Ec	396.807	572.168	133.765	0.233787	-2.09674	1.19378e-08	1.89786e-06
CG12506	32.2639	52.6001	1.75967	0.0334537	-4.90169	1.39701e-08	2.19852e-06
CG34423	142.348	75.2727	242.961	3.22775	1.69053	1.42538e-08	2.22074e-06
Nckx30C	2439.24	3041.36	1536.06	0.505057	-0.985482	1.49409e-08	2.30474e-06
Set2	4028.65	5111.01	2405.12	0.470576	-1.0875	1.73019e-08	2.64278e-06
CR43903	171.437	237.009	73.0774	0.308332	-1.69745	2.00116e-08	3.02699e-06
CG32073	27.5845	45.5832	0.586556	0.0128678	-6.28009	2.2628e-08	3.38985e-06
CG9040	619.972	917.54	173.619	0.189223	-2.40184	2.36143e-08	3.50391e-06
CG43182	40.4011	67.045	0.435234	0.00649167	-7.26719	2.51954e-08	3.70324e-06
CG13510	152.166	228.872	37.1073	0.162131	-2.62476	2.64542e-08	3.85193e-06
Zasp52	1473.91	1961.55	742.447	0.3785	-1.40163	3.15987e-08	4.5584e-06
frac	41.3741	65.6517	4.95763	0.0755141	-3.72711	6.54495e-08	9.35507e-06
unc79	3320.44	3958.46	2363.41	0.597054	-0.744067	7.53512e-08	1.06725e-05
Cyp313b1	203.616	275.92	95.1605	0.344884	-1.53582	8.70857e-08	1.22234e-05
CG13445	241.863	392.054	16.5764	0.0422809	-4.56385	1.00134e-07	1.39294e-05
CG4586	260.853	345.769	133.478	0.386033	-1.3732	1.01415e-07	1.39828e-05
CG4587	1174.92	1459.02	748.767	0.513198	-0.962413	1.1029e-07	1.5073e-05
CG5278	101.829	146.908	34.212	0.232881	-2.10234	1.23316e-07	1.67066e-05
CG4335	56.5895	87.3396	10.4643	0.119812	-3.06115	1.26244e-07	1.69559e-05
fkh	1048.08	1299.18	671.439	0.516818	-0.952271	1.27887e-07	1.70297e-05
CrzR	1030.54	1265.93	677.457	0.535145	-0.901997	1.523e-07	2.01087e-05
CG43778	1770.87	2144.36	1210.65	0.564573	-0.824769	1.60069e-07	2.0957e-05
CG7916	239.153	324.766	110.734	0.340965	-1.5523	2.06224e-07	2.67748e-05
slo	1200.47	1584.82	623.939	0.393697	-1.34484	2.51565e-07	3.23916e-05
Imp	1600.55	1945.66	1082.9	0.556571	-0.845363	2.61155e-07	3.33508e-05
CG11131	87.518	137.601	12.3941	0.0900728	-3.47277	2.99913e-07	3.7989e-05
CG14118	78.0027	115.358	21.9692	0.190443	-2.39257	3.26799e-07	4.10608e-05
Rpt6R	69.2164	29.5419	128.728	4.35748	2.1235	3.32767e-07	4.14761e-05
Hk	777.694	1010.34	428.719	0.42433	-1.23674	3.65596e-07	4.52063e-05
CG4752	418.735	532.234	248.488	0.466878	-1.09888	3.98669e-07	4.89076e-05
tn	566.12	779.549	245.976	0.315537	-1.66412	4.38951e-07	5.34286e-05
CG9297	1205.49	1694.44	472.051	0.278588	-1.84379	5.009e-07	6.04963e-05
CG34305	94.5203	151.908	8.4395	0.0555568	-4.16989	5.26213e-07	6.30647e-05
Liprin-alpha	2519.84	2980.53	1828.8	0.613584	-0.704668	6.11376e-07	7.18458e-05
Syx1A	953.111	1157.23	646.931	0.559034	-0.838992	6.12604e-07	7.18458e-05
Unc-89	980.954	1431.4	305.279	0.213273	-2.22923	6.13318e-07	7.18458e-05
RyR	1527.09	1984.08	841.603	0.424178	-1.23726	6.75673e-07	7.85595e-05
CG7720	486.758	660.929	225.502	0.341189	-1.55136	6.87131e-07	7.93e-05
Evi5	1741.08	2070.32	1247.21	0.602425	-0.731145	6.94569e-07	7.9569e-05
CG45116	33.7393	54.3903	2.76273	0.0507945	-4.29918	7.10532e-07	8.08036e-05
CG14237	191.448	307.992	16.6326	0.0540032	-4.21081	8.38921e-07	9.4713e-05
rhea	7720.47	8998.26	5803.79	0.64499	-0.632651	9.93004e-07	0.000111302
Calx	843.384	1029.15	564.733	0.548736	-0.865815	1.21846e-06	0.000135598
CG30069	3072.36	3714	2109.91	0.568095	-0.815795	1.31335e-06	0.000145121
mmd	3065.06	3603.74	2257.04	0.626305	-0.675064	1.35579e-06	0.000148755
Hr46	282.472	369.048	152.607	0.413515	-1.27399	1.79825e-06	0.000195921
CG42750	1005.39	1206.55	703.657	0.583199	-0.77794	1.85213e-06	0.000199572
CG30148	66.9075	98.3047	19.8118	0.201534	-2.3109	1.85738e-06	0.000199572
Kmn1	765.663	586.608	1034.25	1.76309	0.81811	1.92997e-06	0.000205951
CG6357	702.677	472.684	1047.67	2.21642	1.14823	1.97889e-06	0.000209735
Hs3st-A	899.678	1097.23	603.352	0.549887	-0.862793	2.25951e-06	0.000237859
CG6347	60.8224	25.9474	113.135	4.36015	2.12438	2.37622e-06	0.00024681
unc80	4830.43	5798.83	3377.85	0.582506	-0.779656	2.37373e-06	0.00024681
Mhc	6516.95	8801.95	3089.45	0.350997	-1.51047	2.45472e-06	0.000253275
CG18304	170.057	229.461	80.9506	0.352786	-1.50314	2.55263e-06	0.000261644
del	537.787	402.567	740.616	1.83973	0.879497	2.64552e-06	0.000269393
Gmap	2140.84	2527.88	1560.27	0.617224	-0.696134	2.85937e-06	0.000289279
Ilp3	289.043	172.108	464.446	2.69857	1.4322	2.89588e-06	0.000291083
CG44195	3028.88	3538.14	2265	0.640167	-0.64348	3.11217e-06	0.000310818
CR43864	347.278	438.104	211.039	0.48171	-1.05376	3.30358e-06	0.000327833
CG10237	652.842	811.211	415.288	0.511936	-0.965965	3.48569e-06	0.000343715
CG34384	1639.35	1995.74	1104.77	0.553561	-0.853186	3.8339e-06	0.000375674
CG13511	108.055	154.849	37.8639	0.244521	-2.03197	4.27809e-06	0.000416579
CG4393	1417.44	1723.15	958.879	0.556469	-0.845628	4.40545e-06	0.000426316
CG5402	320.42	457.193	115.261	0.252105	-1.9879	4.50304e-06	0.00043307
l(2)01289	712.625	930.877	385.245	0.413852	-1.27281	5.27905e-06	0.000504586
myo	570.636	431.268	779.688	1.8079	0.854314	5.49209e-06	0.000521748
Prm	1658.38	2234.06	794.868	0.355796	-1.49088	5.90929e-06	0.000557981
CG32206	1019.9	1226.86	709.448	0.578263	-0.790203	5.95714e-06	0.00055911
CG31140	3608.72	4350.31	2496.34	0.57383	-0.801304	6.15813e-06	0.000574513
CG43795	1054.29	1253.32	755.751	0.602999	-0.729774	6.93878e-06	0.00064349
Rbp	2094.43	2703.89	1180.23	0.436493	-1.19597	7.01856e-06	0.000647036
Hsp70Bb	289.041	201.473	420.392	2.08659	1.06115	7.10516e-06	0.000649682
CG4847	700.536	1132.14	53.1331	0.0469317	-4.41329	7.13066e-06	0.000649682
CG42832	22.3631	36.4013	1.3057	0.0358696	-4.80109	7.29614e-06	0.000660895
chinmo	1803.54	2294.3	1067.4	0.46524	-1.10395	7.55784e-06	0.000680642
sif	3431.09	4413.03	1958.19	0.44373	-1.17225	7.89236e-06	0.000706684
CG5379	133.654	81.432	211.986	2.60323	1.3803	8.03367e-06	0.00071278
gt	149.183	93.6407	232.497	2.48286	1.312	8.05194e-06	0.00071278
CG34417	4243.39	4932.57	3209.61	0.650697	-0.619943	8.20817e-06	0.000722504
shot	8300.09	10232	5402.15	0.527964	-0.921489	8.83305e-06	0.00076882
CG5656	463.617	749.117	35.3663	0.0472107	-4.40474	8.79367e-06	0.00076882
Gr64e	36.7806	56.5326	7.15253	0.12652	-2.98256	9.4516e-06	0.000818089
sog	756.912	973.144	432.565	0.444502	-1.16974	1.00326e-05	0.000858838
CG9981	57.8015	89.3347	10.5018	0.117556	-3.08858	1.00044e-05	0.000858838
CG43373	1159.96	1370.4	844.307	0.616103	-0.698756	1.09776e-05	0.000929517
lva	3826.1	4546.55	2745.41	0.603845	-0.727751	1.09414e-05	0.000929517
CG16711	1495.69	1804.71	1032.17	0.571928	-0.806094	1.20822e-05	0.00101579
CG11319	1227.99	1529.93	775.072	0.506607	-0.981062	1.21269e-05	0.00101579
jp	815.804	1010.25	524.132	0.518813	-0.946712	1.25175e-05	0.0010429
pgant6	1536.1	1808.02	1128.22	0.624007	-0.680365	1.26442e-05	0.00104785
CG13731	1818.19	2796.64	350.51	0.125332	-2.99617	1.35893e-05	0.00112022
Shab	1776.09	2120.14	1260.01	0.594306	-0.750722	1.41574e-05	0.00116091
CG42265	2005.91	2438.14	1357.57	0.556807	-0.844751	1.51526e-05	0.00123601
CG17684	137.288	85.9625	214.276	2.49267	1.31769	1.5444e-05	0.00125322
CG43729	1090.26	1349.58	701.295	0.519642	-0.944411	1.58487e-05	0.00127939
CG5549	611.441	735.224	425.767	0.579098	-0.78812	1.60126e-05	0.00128596
CG42732	1262.19	1525.26	867.582	0.568808	-0.813987	1.61314e-05	0.00128886
Pif1A	3977.77	4605.21	3036.61	0.659387	-0.600803	1.67702e-05	0.00132629
Nmdar2	1261.21	1578.6	785.12	0.497352	-1.00766	1.6691e-05	0.00132629
CG30116	1854.81	2173	1377.53	0.633933	-0.657598	1.69463e-05	0.00133345
CG42346	461.622	562.853	309.775	0.550367	-0.861535	1.85146e-05	0.00144228
Dscam4	2022.13	2477.18	1339.55	0.540757	-0.886949	1.85122e-05	0.00144228
CG7715	102.179	140.754	44.316	0.314846	-1.66728	1.92701e-05	0.00149367
h-cup	88.0506	126.454	30.4462	0.24077	-2.05427	1.975e-05	0.0015159
CG17560	50.0444	80.796	3.91711	0.0484814	-4.36642	1.97514e-05	0.0015159
CG32241	934.765	1380.59	266.022	0.192686	-2.37567	1.99095e-05	0.00152054
ACC	5061.65	5830.12	3908.95	0.670476	-0.576743	2.01762e-05	0.00153339
CG32801	269.356	339.922	163.507	0.481012	-1.05586	2.03666e-05	0.00154034
CR44168	79.1957	42.8314	133.742	3.12253	1.64271	2.04752e-05	0.00154108
Gfrl	797.005	968.19	540.227	0.557977	-0.841724	2.06083e-05	0.00154364
CG34114	920.946	1159.12	563.691	0.486311	-1.04005	2.11955e-05	0.00158003
mlt	1187.11	964.761	1520.63	1.57617	0.656423	2.16014e-05	0.00160262
CG14529	243.783	310.381	143.885	0.463575	-1.10912	2.3672e-05	0.00174792
CG13950	61.2366	92.0449	15.0242	0.163227	-2.61505	2.40585e-05	0.00176808
CG14205	43.6246	65.2269	11.221	0.172029	-2.53927	2.42134e-05	0.00177111
CG33234	109.128	148.362	50.2767	0.338878	-1.56116	2.4477e-05	0.00178202
CG42764	48.0451	21.063	88.5182	4.20254	2.07126	2.484e-05	0.0017917
Lcp2	425.359	688.836	30.1435	0.0437601	-4.51424	2.48224e-05	0.0017917
Zyx	914.792	728.284	1194.55	1.64023	0.713898	2.50988e-05	0.00180202
larp	3792.59	4401.05	2879.91	0.654369	-0.611823	2.54283e-05	0.00181731
CG12912	184.597	249.684	86.966	0.348305	-1.52158	2.61205e-05	0.00185825
vkg	5907.23	6835.26	4515.18	0.660571	-0.598214	2.6347e-05	0.00186585
ppk28	386.361	292.662	526.909	1.80041	0.848322	2.66997e-05	0.00188227
CG34127	904.125	1093.59	619.928	0.566875	-0.818899	2.69898e-05	0.00189415
CG13463	28.3444	44.2257	4.52239	0.102257	-3.28973	2.82121e-05	0.00197105
Shaw	1021.48	1201.9	750.869	0.624737	-0.678679	2.86325e-05	0.00199149
CR44181	200.936	289.39	68.2553	0.235859	-2.084	2.8875e-05	0.00199421
alpha-Est2	164.686	240.302	51.261	0.213319	-2.22891	2.89276e-05	0.00199421
CR44115	218.571	277.332	130.43	0.470303	-1.08834	2.95207e-05	0.00202613
Ect4	2635.29	3059.02	1999.71	0.653708	-0.613282	3.07884e-05	0.00209469
Nrx-1	2240.22	2894.5	1258.79	0.434891	-1.20127	3.07872e-05	0.00209469
CG7300	200.755	289.088	68.2553	0.236105	-2.0825	3.14079e-05	0.00211834
CG9877	166.074	265.082	17.5607	0.0662462	-3.91602	3.13942e-05	0.00211834
Ca-alpha1D	1624.93	1893.43	1222.18	0.645488	-0.631538	3.20931e-05	0.00214957
CG8317	325.76	439.514	155.129	0.352956	-1.50244	3.2147e-05	0.00214957
zormin	3690.55	4627.21	2285.57	0.493941	-1.01759	3.23987e-05	0.00215714
Teh3	533.167	673.579	322.548	0.478858	-1.06233	3.27869e-05	0.0021737
CG8997	403.444	494.589	266.726	0.539289	-0.890871	3.29522e-05	0.0021754
Msp300	5594.56	7291.48	3049.17	0.418183	-1.2578	3.33214e-05	0.00219049
CG14535	845.776	1023.22	579.604	0.566449	-0.819981	3.40049e-05	0.00222603
PK2-R1	789.589	946.644	554.008	0.585234	-0.772916	3.48576e-05	0.00227231
Ca-beta	1108.58	1355.3	738.496	0.544896	-0.875948	3.57415e-05	0.00231059
CG15293	85.7966	129.925	19.6043	0.150889	-2.72844	3.56261e-05	0.00231059
CG34232	290.652	212.232	408.284	1.92376	0.943932	3.68401e-05	0.00237177
l(3)mbn	476.931	777.892	25.4886	0.0327662	-4.93165	3.7064e-05	0.00237637
Mid1	2288.14	2690.02	1685.32	0.62651	-0.674591	3.91014e-05	0.00248653
GluRIB	1036.93	1272.29	683.885	0.537523	-0.895601	3.89479e-05	0.00248653
CG5096	133.415	85.2852	205.61	2.41086	1.26955	3.94e-05	0.00249533
CR44053	375.911	286.043	510.712	1.78544	0.836279	3.96399e-05	0.00250036
Myo61F	1628.01	1928.46	1177.35	0.610512	-0.711907	4.00225e-05	0.00251432
Haspin	416.083	315.421	567.076	1.79784	0.846264	4.26047e-05	0.00266579
Nlg4	1137.75	1330.04	849.302	0.638553	-0.647121	4.41687e-05	0.00274162
CG42450	1610.01	1993.6	1034.63	0.518974	-0.946267	4.40829e-05	0.00274162
DJ-1alpha	102.508	61.3133	164.301	2.67969	1.42207	4.52439e-05	0.00279722
CG43737	2294.17	2659.4	1746.32	0.656662	-0.606778	4.54618e-05	0.00279959
CG3457	23.9148	6.60543	49.8789	7.5512	2.91671	4.73563e-05	0.00290477
CG12119	155.344	215.801	64.6581	0.299619	-1.7388	4.83947e-05	0.00295682
CG31805	20.1618	33.3129	0.435234	0.013065	-6.25814	4.99759e-05	0.0030415
Ir76a	508.217	379.887	700.713	1.84453	0.883255	5.24791e-05	0.00316909
sfl	1422.01	1653.53	1074.72	0.649958	-0.621582	5.24709e-05	0.00316909
CR44327	137.114	89.7716	208.127	2.3184	1.21313	5.64367e-05	0.00339492
CG1674	374.6	497.337	190.494	0.383028	-1.38448	5.78759e-05	0.0034681
dpr7	697.658	557.179	908.376	1.63031	0.705148	5.89888e-05	0.00352125
ps	1160.2	1415.36	777.458	0.549301	-0.864332	6.02871e-05	0.00358501
gce	1495.32	1736.35	1133.78	0.652968	-0.614915	6.27837e-05	0.00369121
dpr9	1244.93	1450.71	936.268	0.645386	-0.631765	6.24708e-05	0.00369121
CG43679	31.4008	50.5812	2.63014	0.0519983	-4.26539	6.26506e-05	0.00369121
Gr64d	25.8558	40.3683	4.08716	0.101247	-3.30405	6.32664e-05	0.0037056
CG42331	121.281	161.617	60.7785	0.376065	-1.41094	6.59988e-05	0.00385116
Oatp30B	734.136	895.235	492.488	0.550122	-0.862176	6.6592e-05	0.00387128
CG4301	832.46	1124.03	395.098	0.3515	-1.5084	6.80545e-05	0.00394159
CG7337	2839.19	3325.63	2109.52	0.634323	-0.656711	7.04631e-05	0.00404482
CG44422	457.017	550.196	317.249	0.576612	-0.794328	7.0283e-05	0.00404482
spirit	106.81	149.204	43.2193	0.289666	-1.78754	7.06156e-05	0.00404482
Strn-Mlck	1045.54	1226.91	773.485	0.630431	-0.665589	7.15733e-05	0.00408466
Cpr76Bc	93.6291	56.48	149.353	2.64435	1.40291	7.25701e-05	0.00412643
CG32631	17.2812	28.0199	1.17311	0.0418671	-4.57804	7.28685e-05	0.00412833
Psc	4028.33	4596.88	3175.5	0.690794	-0.533673	7.52665e-05	0.00424874
Appl	6144.77	6993.99	4870.95	0.696447	-0.521914	7.63332e-05	0.00428424
Pde6	1262.56	1470.06	951.314	0.647127	-0.627879	7.66693e-05	0.00428424
CG44014	31.7737	49.0833	5.80936	0.118357	-3.07878	7.67204e-05	0.00428424
CG6763	381.834	466.809	254.371	0.544914	-0.8759	8.01004e-05	0.00445701
Rbcn-3B	2186.87	2538.42	1659.55	0.653776	-0.613132	8.0796e-05	0.00447972
sls	2012.39	2767.6	879.58	0.317813	-1.65375	8.24087e-05	0.00455293
Arl4	513.703	405.484	676.032	1.66722	0.737447	8.35439e-05	0.00459934
CG18265	620.309	815.954	326.842	0.400564	-1.3199	8.52923e-05	0.00467906
CG16884	952.764	1473.89	171.074	0.11607	-3.10694	8.56655e-05	0.00468305
ltl	2079.11	2476.94	1482.36	0.598465	-0.74066	8.62791e-05	0.0047001
Not1	5271.08	6264.22	3781.36	0.603645	-0.728228	8.71436e-05	0.00473065
RSG7	977.592	1149.61	719.571	0.625928	-0.675932	8.76513e-05	0.00474169
Pten	481.016	371.757	644.905	1.73475	0.794727	8.97597e-05	0.00483895
CG14509	1500.43	1735.08	1148.44	0.661895	-0.595326	9.04378e-05	0.00485869
futsch	5921.18	7687.07	3272.34	0.425694	-1.23211	9.18893e-05	0.00491971
CG16885	897.075	1385.43	164.547	0.11877	-3.07376	9.54491e-05	0.0050928
cher	5320.26	6053.75	4220.02	0.697092	-0.52058	9.6258e-05	0.00511843
CG9780	574.532	713.47	366.125	0.513161	-0.962515	9.75856e-05	0.00517137
haf	674.547	850.413	410.747	0.482997	-1.04992	9.8091e-05	0.00518054
beat-VII	891.71	1041.65	666.797	0.640133	-0.643556	9.95295e-05	0.00523875
Menl-1	187.304	237.834	111.508	0.468846	-1.09281	0.000101234	0.00531054
CG14741	2021.72	2442.46	1390.62	0.569352	-0.812608	0.00010247	0.00535732
NijC	82.0071	48.6518	132.04	2.71398	1.44041	0.000103721	0.00539064
CG43707	1501.73	1790.54	1068.53	0.596768	-0.744757	0.000103799	0.00539064
Papss	1814.66	2098.33	1389.16	0.66203	-0.595032	0.000104868	0.00542805
na	2694.43	3093.98	2095.1	0.677154	-0.562443	0.00010613	0.00543915
AdamTS-A	1740.93	2040.13	1292.15	0.633365	-0.658891	0.000105791	0.00543915
CG9510	331.324	409.192	214.523	0.524259	-0.931649	0.00010599	0.00543915
atk	465.174	328.64	669.976	2.03863	1.0276	0.000109733	0.00558708
Gfat1	1793.79	2082.93	1360.08	0.652967	-0.614919	0.000109545	0.00558708
spok	730.459	589.267	942.246	1.59901	0.677182	0.000110155	0.00559029
CG10799	22.6961	35.985	2.76273	0.0767744	-3.70323	0.000112678	0.00569974
CG12531	2186.02	2540.8	1653.85	0.650919	-0.619449	0.000116405	0.00586923
Dgk	1132.51	1354.99	798.777	0.589507	-0.762418	0.000118778	0.00596955
mtt	1464.33	1688.52	1128.04	0.668065	-0.58194	0.000124043	0.00620122
Asph	708.57	869.562	467.082	0.537146	-0.896613	0.000124184	0.00620122
CG7953	352.865	430.803	235.957	0.547715	-0.868503	0.0001251	0.00622703
CG42795	1128.8	1464.42	625.357	0.427033	-1.22758	0.000128054	0.00635374
stnA	5148.13	5833.91	4119.46	0.706123	-0.502009	0.00013033	0.00638533
stnB	5148.13	5833.91	4119.46	0.706123	-0.502009	0.00013033	0.00638533
lid	4501.67	5142.6	3540.29	0.688423	-0.538632	0.000130144	0.00638533
CG15892	207.538	261.427	126.703	0.484661	-1.04495	0.000129618	0.00638533
Rbp9	323.66	427.083	168.525	0.394595	-1.34156	0.000132671	0.00647966
Rootletin	515.135	615.636	364.384	0.591882	-0.756618	0.00013904	0.00676949
Ndae1	2058.89	2359.66	1607.74	0.681346	-0.553541	0.000139771	0.00678391
fru	1806.73	2075.67	1403.31	0.676075	-0.564745	0.000141497	0.00684122
CG42565	144.031	195.773	66.4178	0.33926	-1.55954	0.00014183	0.00684122
CanA-14F	1695.57	1951.96	1310.97	0.671616	-0.574291	0.000142842	0.00686877
Glut1	1502.61	1849.95	981.607	0.530614	-0.914266	0.000143501	0.00687923
nAChRalpha5	1011.83	1188.27	747.176	0.628795	-0.669338	0.000144221	0.00689253
fred	445.153	568.343	260.368	0.458117	-1.12621	0.000145472	0.0069263
CG11835	369.855	450.034	249.585	0.554591	-0.850504	0.000146306	0.00692843
CG42594	670.192	789.545	491.163	0.622083	-0.68482	0.000152311	0.00719093
rad	1969.55	2279.97	1503.93	0.659626	-0.60028	0.000154055	0.0072513
CG42534	134.138	175.374	72.2834	0.412167	-1.2787	0.000156324	0.00733593
if	2234.58	2561.97	1743.48	0.680521	-0.555289	0.000157832	0.00736234
CG15803	474.329	565.475	337.609	0.597035	-0.744113	0.000157801	0.00736234
Fur1	1093.95	1320.95	753.466	0.570398	-0.809959	0.000159507	0.00741824
CG32432	1284.45	1481.14	989.401	0.667998	-0.582084	0.000162394	0.00753007
CG40470	484.735	380.504	641.08	1.68482	0.752593	0.000164189	0.00759067
Cyt-b5-r	367.138	536.507	113.083	0.210776	-2.24622	0.000172538	0.00795308
Rab3-GEF	2559.72	3041.31	1837.34	0.604128	-0.727075	0.000173774	0.00798641
Ir85a	163.511	214.415	87.1563	0.406484	-1.29873	0.000174499	0.00799614
CG31688	1322.62	1562.08	963.423	0.616755	-0.69723	0.000175653	0.00800403
fon	1397.71	2065	396.756	0.192133	-2.37982	0.000175698	0.00800403
pen-2	299.72	227.545	407.983	1.79297	0.842354	0.000177194	0.00804864
CG14441	839.347	1082.83	474.115	0.437846	-1.1915	0.000182467	0.00826406
CG11294	339.001	247.639	476.045	1.92233	0.942858	0.000184678	0.00833674
Eip75B	2584.08	2971.28	2003.29	0.674216	-0.568717	0.000185142	0.00833674
CG13862	48.6652	72.1138	13.4923	0.187097	-2.41814	0.000187334	0.00838697
AkhR	78.0927	124.036	9.17738	0.0739895	-3.75654	0.000187273	0.00838697
Octbeta3R	757.8	886.448	564.828	0.637181	-0.650224	0.000189854	0.00842715
Octbeta1R	703.044	848.892	484.274	0.570478	-0.809758	0.000189819	0.00842715
Cpr49Af	279.25	442.368	34.5723	0.0781527	-3.67756	0.000189425	0.00842715
CG41378	154.051	107.316	224.154	2.08872	1.06262	0.000191402	0.00847173
CG2540	723.758	853.251	529.519	0.620591	-0.688286	0.000193174	0.00852594
CG15894	1336.11	1583.58	964.916	0.609327	-0.714712	0.000194699	0.00856894
CG15047	261.474	195.251	360.807	1.84791	0.885898	0.000197671	0.00867523
dmGlut	1530.53	1773.74	1165.73	0.657214	-0.605564	0.000199004	0.0087092
CG3819	73.0167	106.393	22.9521	0.215729	-2.21271	0.000203588	0.00888488
CG44153	1109.98	1353.7	744.399	0.5499	-0.862758	0.000207454	0.00902829
CG10650	286.092	401.734	112.628	0.280353	-1.83468	0.00020901	0.00907068
CG43448	37.134	16.1232	68.6502	4.25786	2.09013	0.000213305	0.00918774
Alk	2296.25	2705.14	1682.92	0.622119	-0.684738	0.000213476	0.00918774
Lcp1	391.84	630.586	33.7205	0.0534749	-4.22499	0.000213158	0.00918774
Cyp4c3	88.0072	125.762	31.3743	0.249473	-2.00305	0.0002146	0.00921065
Pif1B	4514.64	5129.46	3592.4	0.700346	-0.513861	0.000216289	0.00923442
Vmat	2525.78	2875.43	2001.32	0.696007	-0.522825	0.000216339	0.00923442
Tdc2	1040.22	1206.98	790.074	0.654586	-0.611345	0.000218668	0.00930832
CG34113	1274.44	1508.97	922.646	0.611442	-0.709712	0.000222313	0.00943771
kirre	554.402	657.086	400.376	0.60932	-0.714727	0.000224325	0.00949726
CG42662	64.2831	90.2595	25.3185	0.280508	-1.83389	0.000228675	0.00965517
CG17977	248.669	184.819	344.443	1.86367	0.898149	0.000229607	0.00966831
Pvf1	139.207	189.335	64.0154	0.338107	-1.56445	0.000234257	0.00983752
Rpb12	237.505	177.43	327.618	1.84647	0.884768	0.00023654	0.00988013
Prosap	2967.18	3658.66	1929.95	0.527501	-0.922755	0.000235925	0.00988013
CR31912	515.145	610.745	371.746	0.608676	-0.716253	0.000239233	0.00993934
orb2	440.932	571.715	244.758	0.428113	-1.22394	0.000238612	0.00993934
CG7470	269.472	422.679	39.6625	0.0938361	-3.41371	0.00024156	0.0100093
Ugt37c1	31.1087	46.7893	7.58776	0.162169	-2.62443	0.000243493	0.0100626
CG11044	19.867	31.6609	2.17617	0.0687337	-3.86284	0.000247087	0.0101842
Cngl	2142.16	2623.56	1420.07	0.541276	-0.885563	0.000249016	0.0102366
CG45002	1167.66	1362.96	874.714	0.641775	-0.639861	0.000253939	0.0104115
CG31220	12.8217	2.10678	28.894	13.7148	3.77766	0.000255398	0.0104439
CG42788	1600.53	1833.92	1250.45	0.681848	-0.552477	0.000256181	0.0104484
CG9701	279.731	459.129	10.6344	0.0231621	-5.43209	0.000260021	0.0105774
Crk	696.795	569.656	887.505	1.55797	0.639664	0.000261747	0.0106198
r	4321.47	4880.62	3482.74	0.713585	-0.486843	0.000272529	0.0110155
CG45263	775.652	983.059	464.54	0.472545	-1.08148	0.000272913	0.0110155
nocte	7421.74	8445.23	5886.5	0.697021	-0.520726	0.000279011	0.0112325
stj	2413.15	2745.7	1914.34	0.697214	-0.520326	0.000281414	0.0112961
scrib	3660.53	4391.82	2563.61	0.583725	-0.776639	0.000282041	0.0112961
Listericin	22.4974	35.0611	3.65193	0.104159	-3.26314	0.000283845	0.0113392
CG32266	225.42	166.8	313.349	1.8786	0.909657	0.000292231	0.0115557
CG3523	8242.58	9288.99	6672.95	0.718372	-0.477197	0.000291298	0.0115557
CG34357	1110.91	1307.28	816.343	0.624458	-0.679324	0.000291683	0.0115557
CG6385	105.446	164.895	16.2737	0.0986915	-3.34093	0.000290513	0.0115557
CG30497	1605.1	1846.74	1242.65	0.672889	-0.571561	0.000294766	0.0115971
CG45093	1605.1	1846.74	1242.65	0.672889	-0.571561	0.000294766	0.0115971
CG16825	357.705	431.324	247.276	0.573295	-0.802651	0.000297232	0.0116647
brp	3449.09	4318.15	2145.49	0.496853	-1.00911	0.000298949	0.0117026
sqa	138.203	179.967	75.5577	0.419843	-1.25208	0.000300201	0.0117221
CG42492	3730.03	4212.69	3006.03	0.713565	-0.486884	0.000304212	0.0118491
pHCl	283.137	345.432	189.696	0.549155	-0.864714	0.00030824	0.011976
CG9485	3368.04	3817.53	2693.8	0.705638	-0.502999	0.000310564	0.0120363
CG34356	823.037	1034.7	505.541	0.488587	-1.03331	0.00031223	0.0120708
CR44961	937.657	1088.14	711.93	0.654262	-0.612059	0.000313388	0.0120856
CG32109	367.404	289.59	484.125	1.67176	0.741369	0.000315327	0.0121304
Dbp80	974.373	811.008	1219.42	1.50358	0.588406	0.000337113	0.0129365
sas	2319.27	2650.88	1821.86	0.687268	-0.541056	0.000338962	0.0129755
CG10031	168.611	123.32	236.548	1.91816	0.939724	0.000346609	0.0132357
sff	1608.44	1831.69	1273.56	0.69529	-0.524314	0.000359487	0.0136939
CG4839	354.422	565.94	37.1462	0.0656363	-3.92936	0.000364374	0.0138462
Cpr78Ca	47.8031	67.9657	17.5592	0.258354	-1.95258	0.000366663	0.0138993
CG34354	870.103	1005.93	666.363	0.662435	-0.594149	0.000369858	0.0139525
tutl	2812.67	3377.58	1965.29	0.581864	-0.781247	0.000369205	0.0139525
Shawl	723.026	841.989	544.581	0.646779	-0.628655	0.000374215	0.0140828
CG4168	561.92	659.918	414.925	0.628752	-0.669437	0.00038245	0.014358
CG11000	1091.06	1260.85	836.379	0.663345	-0.592168	0.00038732	0.0144711
Cad86C	1417.67	1664.9	1046.84	0.62877	-0.669396	0.000386723	0.0144711
CG17738	143.507	204.334	52.2655	0.255784	-1.967	0.000389643	0.0145231
p120ctn	1108.5	909.221	1407.42	1.54794	0.630354	0.000393653	0.0146375
Rdl	1735.69	2020.03	1309.19	0.648101	-0.62571	0.000394721	0.0146423
CG30411	276.473	423.789	55.4995	0.13096	-2.9328	0.000397651	0.0147159
bru-2	403.777	488.822	276.211	0.565054	-0.823541	0.000401633	0.0148281
veil	569.875	786.148	245.465	0.312237	-1.67929	0.000408668	0.0150521
CG10737	2613.22	2976.13	2068.86	0.695152	-0.524599	0.000411236	0.015111
CG10814	341.629	561.018	12.5454	0.0223618	-5.48282	0.000414873	0.0152087
Elk	884.987	1022.03	679.42	0.664774	-0.589064	0.000420236	0.0153692
SIFaR	284.702	345.983	192.78	0.557194	-0.843749	0.000429681	0.0156778
CG11034	110.918	73.9672	166.344	2.24889	1.16921	0.000435098	0.0158384
CG30080	66.0004	91.3682	27.9486	0.30589	-1.70891	0.000441345	0.0160283
CG10019	497.577	641.36	281.902	0.439537	-1.18594	0.000443173	0.0160573
Nak	1814.69	2059.56	1447.38	0.70276	-0.508897	0.000448894	0.0162268
LanB2	3865.45	4375.43	3100.49	0.708612	-0.496931	0.000455535	0.0164288
unc-13-4A	733.792	919.274	455.568	0.495574	-1.01283	0.000458247	0.0164884
BBS1	51.3043	23.1649	93.5132	4.03684	2.01323	0.000465353	0.0166671
abd-A	935.97	1109.26	676.04	0.609453	-0.714413	0.000465207	0.0166671
CG40178	826.318	685.973	1036.84	1.51148	0.595964	0.00046968	0.0167835
phr6-4	429.853	513.272	304.724	0.593689	-0.752221	0.000485949	0.0173
Menl-2	133.65	169.819	79.397	0.46754	-1.09684	0.000486356	0.0173
CG42817	851.12	982.503	654.045	0.665693	-0.587072	0.000488211	0.0173265
CG7458	500.019	640.695	289.005	0.451081	-1.14854	0.000492513	0.0174394
CG42596	246.938	187.828	335.603	1.78676	0.837344	0.000499516	0.0176074
Syn	3613.91	4059.2	2945.98	0.725752	-0.462451	0.000499018	0.0176074
dao	728.018	841.669	557.54	0.662422	-0.594178	0.000504099	0.0177288
CG13917	4063.15	4653.28	3177.95	0.682949	-0.55015	0.000512905	0.0179757
dpr11	1163.17	1333.64	907.471	0.680447	-0.555445	0.000514581	0.0179757
kibra	972.405	1173	671.511	0.572472	-0.804723	0.000514194	0.0179757
Ugt86Di	427.042	317.244	591.739	1.86525	0.899368	0.000530201	0.0184799
sdt	2691.03	3097.5	2081.32	0.671936	-0.573604	0.000533572	0.0185559
Apc	3310.88	3892.44	2438.53	0.626478	-0.674663	0.000544789	0.0189038
CR44030	171.427	125.415	240.445	1.91719	0.938993	0.000547782	0.0189433
Pde1c	1833.29	2082.55	1459.41	0.700783	-0.512961	0.000548358	0.0189433
CG34383	2590.01	3161.77	1732.38	0.547913	-0.867982	0.000550324	0.0189691
CG14964	168.315	213.01	101.273	0.475435	-1.07268	0.000552857	0.0190144
CR43425	429.669	341.798	561.474	1.64271	0.716074	0.00056028	0.0192272
east	4160.62	5062.48	2807.83	0.554636	-0.850387	0.0005674	0.0194288
Maf1	598.155	490.278	759.97	1.55008	0.632342	0.000571532	0.0195273
CG4563	28.9437	12.2872	53.9286	4.38902	2.1339	0.000585398	0.0199573
CG14131	134.068	171.373	78.1115	0.455798	-1.13353	0.000587925	0.0199997
l(3)L1231	1919.11	2299.65	1348.3	0.586305	-0.770276	0.000590398	0.0200401
CG5937	1641.92	1997.05	1109.22	0.555428	-0.848328	0.000596825	0.0201703
NaCP60E	2020.09	2581.73	1177.62	0.456135	-1.13247	0.000596339	0.0201703
cp309	3157.02	3549.12	2568.87	0.723806	-0.466326	0.000626078	0.0210222
Gyc76C	1911.13	2233.65	1427.35	0.63902	-0.646068	0.000625554	0.0210222
Rim	2318	2865.17	1497.25	0.52257	-0.936303	0.000623714	0.0210222
HDAC4	2209.93	2498.4	1777.21	0.71134	-0.49139	0.000627805	0.0210348
CG42637	1911.49	2234.25	1427.35	0.638848	-0.646454	0.000629414	0.0210435
Ac13E	335.473	417.861	211.891	0.507085	-0.9797	0.00063865	0.0213066
Ac76E	1564.2	1778.66	1242.51	0.698565	-0.517534	0.00064499	0.0214721
elav	2020.57	2277.55	1635.1	0.71792	-0.478106	0.000652574	0.0216783
Ca-alpha1T	1809.8	2353.56	994.153	0.422404	-1.24331	0.000659394	0.0218582
CG18208	538.008	629.838	400.262	0.6355	-0.654036	0.000662591	0.0219175
CG12290	503.817	590.805	373.335	0.631909	-0.662211	0.000667595	0.0220363
Neto	275.775	333.653	188.958	0.566331	-0.820284	0.00066945	0.0220508
VAChT	2207.02	2485.91	1788.67	0.719522	-0.474889	0.000674752	0.0221786
Cpr49Ad	46.8509	66.2393	17.7682	0.268243	-1.89839	0.000676869	0.0222013
CG5773	190.523	262.271	82.9005	0.316087	-1.66161	0.000681611	0.0223099
ppk13	507.058	365.265	719.748	1.97048	0.978547	0.000686884	0.0224353
IntS3	1025.05	860.789	1271.45	1.47708	0.562748	0.00069201	0.0225084
wnd	2043.55	2312.66	1639.89	0.709094	-0.49595	0.000691048	0.0225084
MESR4	2789.76	3132.91	2275.03	0.726171	-0.461618	0.000697361	0.0225881
CR45204	258.662	312.033	178.606	0.572393	-0.804922	0.000700902	0.0226088
Mlp84B	1179.42	1548.23	626.192	0.404456	-1.30595	0.000700263	0.0226088
CG32333	813.794	936.404	629.88	0.672658	-0.572055	0.000703242	0.0226374
RhoGAPp190	4937.48	5518.55	4065.87	0.736765	-0.440724	0.000708276	0.0227056
CG14446	2290.89	2923.85	1341.45	0.458794	-1.12408	0.000707525	0.0227056
CG31199	65.313	88.1291	31.0889	0.352766	-1.50322	0.000710415	0.0227275
CG3638	3645.94	4231.03	2768.3	0.654283	-0.612012	0.0007128	0.022757
CG14608	321.458	403.421	198.514	0.492077	-1.02304	0.000717229	0.0228516
l(2)03659	545.946	640.771	403.707	0.630032	-0.666503	0.000723267	0.0229501
kst	4725.6	5962.29	2870.56	0.481453	-1.05453	0.000721932	0.0229501
CG33233	75.6829	101.35	37.1822	0.366869	-1.44666	0.000727952	0.0230518
CG30460	1356.63	1556.4	1056.96	0.679103	-0.558297	0.000735251	0.0232357
Lar	3564.2	4139.44	2701.34	0.652586	-0.61576	0.000747926	0.0234933
CG43427	2213.7	2588.59	1651.36	0.637936	-0.648516	0.000747741	0.0234933
CG32547	434.062	514.37	313.599	0.609675	-0.713887	0.000746134	0.0234933
CR45196	47.9118	67.3139	18.8087	0.279418	-1.8395	0.000755678	0.0236891
pum	2854.32	3326.72	2145.72	0.644995	-0.63264	0.000761583	0.0237951
CG31183	230.704	279.944	156.845	0.560275	-0.835793	0.000762117	0.0237951
CG42404	1384.68	1571.62	1104.28	0.702637	-0.509149	0.000767793	0.0239244
CG1441	46.4225	65.7147	17.4843	0.266064	-1.91016	0.000778725	0.0242166
CG15096	104.487	137.877	54.4028	0.394575	-1.34163	0.000786325	0.0244043
Ctr1B	135.694	177.211	73.419	0.414303	-1.27124	0.000792483	0.0245465
CadN2	1264.4	1436.78	1005.84	0.700071	-0.514427	0.000794583	0.0245627
Tsp29Fb	253.365	379.939	63.5038	0.167142	-2.58085	0.000798706	0.0246413
rdgB	1519.51	1834.47	1047.07	0.570779	-0.808997	0.000805151	0.024791
Toll-6	1172.71	1360.6	890.873	0.654763	-0.610956	0.000808736	0.0248451
enc	4097.58	4810.61	3028.03	0.629448	-0.66784	0.000810097	0.0248451
Uhg4	337.208	267.005	442.513	1.65732	0.728854	0.000822053	0.0251623
CG9086	3844.46	4380.46	3040.46	0.694097	-0.526791	0.000832432	0.0253802
CG10474	11.7768	19.2369	0.586556	0.0304912	-5.03546	0.000842191	0.0256276
Pkc98E	2260.4	2548.44	1828.34	0.717433	-0.479085	0.000844092	0.0256354
CR44898	280.347	215.607	377.457	1.75067	0.807909	0.000863395	0.0261706
zfh1	1582.91	1936.46	1052.59	0.543563	-0.879481	0.000869445	0.0263028
clu	3241.52	3631.17	2657.06	0.731738	-0.4506	0.000871937	0.0263271
Ank2	8226.46	9149.92	6841.25	0.747684	-0.419499	0.00087867	0.0264791
CG14797	382.762	499.263	208.011	0.416637	-1.26314	0.000880823	0.0264927
CG32687	458.297	544.658	328.757	0.603603	-0.728328	0.000883466	0.026521
CG30424	166.687	123.821	230.985	1.86547	0.89954	0.000903874	0.0270815
cv-d	3815.9	4295.05	3097.17	0.721102	-0.471725	0.000913759	0.0272727
CG3775	39.1288	56.7751	12.6592	0.222972	-2.16507	0.00091228	0.0272727
dm	1473.57	1730.2	1088.63	0.629193	-0.668425	0.00092633	0.0274735
CG44085	845.431	1012.46	594.884	0.587561	-0.767189	0.000926492	0.0274735
Tango13	869.725	1063.87	578.509	0.543778	-0.878909	0.000927541	0.0274735
Dhc62B	280.408	363.718	155.445	0.427377	-1.22642	0.000926906	0.0274735
CG43986	137.409	173.586	83.144	0.47898	-1.06196	0.000944396	0.0279197
Mhcl	2069.32	2338.59	1665.42	0.712146	-0.489755	0.000951896	0.028035
cv-2	699.109	808.611	534.856	0.66145	-0.596296	0.000951564	0.028035
CG33643	18.447	28.8024	2.91405	0.101174	-3.30509	0.000967564	0.0283358
CG33644	18.447	28.8024	2.91405	0.101174	-3.30509	0.000967564	0.0283358
CG33645	18.447	28.8024	2.91405	0.101174	-3.30509	0.000967564	0.0283358
CG5804	48.6907	67.9308	19.8305	0.291922	-1.77634	0.00097768	0.0285783
Cyp12e1	1005.73	857.001	1228.83	1.43387	0.519919	0.000986072	0.0287159
dnc	1767.58	1998.9	1420.6	0.710692	-0.492704	0.000984695	0.0287159
Ih	2424.65	2727.83	1969.88	0.722141	-0.469648	0.000993703	0.0288841
ana	887.014	1024.93	680.142	0.663599	-0.591617	0.00100927	0.029282
otk	2847.1	3185.57	2339.4	0.734375	-0.445411	0.00101842	0.0294924
Sin3A	5650.67	6280.91	4705.3	0.749143	-0.416687	0.00102416	0.0296037
LIMK1	1060.13	1232.9	800.975	0.64967	-0.622221	0.00103048	0.0297311
CG32249	473.162	785.701	4.35234	0.00553943	-7.49605	0.00103469	0.0297975
Dhc64C	6657.04	8091.21	4505.77	0.556873	-0.844581	0.00105355	0.0302847
Muc55B	294.731	450.65	60.852	0.135032	-2.88863	0.00106295	0.0304985
cdc14	1016.85	1161.35	800.108	0.688947	-0.537535	0.00106627	0.0305375
Mp	1750.41	1980.68	1405.01	0.70936	-0.495411	0.00107569	0.030751
Gprk1	1029.26	834.939	1320.74	1.58184	0.661606	0.00109027	0.0309786
CG2316	1021.23	848.325	1280.6	1.50956	0.594125	0.00109161	0.0309786
kek2	1473.86	1663.42	1189.52	0.715106	-0.483772	0.00108584	0.0309786
cac	1560.81	1874.53	1090.22	0.581595	-0.781913	0.00109142	0.0309786
snmRNA:128	53.9202	73.7201	24.2203	0.328544	-1.60584	0.00111516	0.0315895
CR44999	518.102	668.82	292.026	0.436629	-1.19552	0.00111824	0.0316192
CG4928	302.582	402.752	152.327	0.378216	-1.40272	0.00112337	0.0317066
Mst89B	65.91	89.0481	31.2028	0.350404	-1.51291	0.0011516	0.0324447
ed	3560.71	3978.51	2934.01	0.737465	-0.439354	0.00115782	0.0324602
csw	2112.61	2375.3	1718.57	0.723518	-0.4669	0.00115784	0.0324602
CG34141	182.029	225.75	116.448	0.515828	-0.955039	0.0011584	0.0324602
Elba2	344.848	277.604	445.714	1.60558	0.683091	0.00116764	0.0326604
bol	393.769	486.12	255.243	0.525062	-0.929441	0.00117577	0.0328288
CG13375	413.661	483.436	308.997	0.639168	-0.645733	0.0011943	0.0332867
epsilonTry	102.04	131.416	57.9768	0.441172	-1.18059	0.00119903	0.0333589
Atx2	2449.88	2780.07	1954.61	0.703077	-0.508245	0.00120406	0.0334388
Tim17b1	73.0327	98.1436	35.3663	0.360353	-1.47252	0.00120675	0.0334539
CG31635	1350.56	1660.67	885.405	0.533163	-0.907352	0.00121756	0.0336937
snmRNA:765	28.6383	42.4827	7.87168	0.185291	-2.43213	0.00123807	0.0342006
Dcp2	1842.48	2114.3	1434.76	0.678598	-0.559371	0.00124534	0.0343405
gprs	2057.48	2312.46	1675.01	0.724342	-0.465256	0.00126038	0.0346938
cwo	1307.02	1474.81	1055.32	0.715566	-0.482844	0.00127176	0.0349454
Uhg8	93.2713	62.4188	139.55	2.23571	1.16073	0.00129867	0.035394
Nup358	7342.72	8137.23	6150.95	0.755902	-0.403728	0.00129508	0.035394
CG34394	1907.56	2136.11	1564.73	0.732511	-0.449078	0.00129114	0.035394
beat-VI	1056.1	1202.03	837.209	0.696495	-0.521814	0.00129945	0.035394
CG33641	19.0438	29.4059	3.5006	0.119044	-3.07043	0.00129462	0.035394
Gpi1	189.221	142.396	259.46	1.82211	0.865606	0.00130429	0.0354023
SP2353	2724.07	3045.02	2242.63	0.736491	-0.441259	0.00130429	0.0354023
hang	4697.18	5405.96	3634.02	0.672225	-0.572985	0.00132501	0.035902
CG15099	2528.94	2905.15	1964.63	0.676259	-0.564352	0.00132978	0.0359686
E(Pc)	4327.17	5048.56	3245.08	0.642774	-0.637617	0.00133521	0.0360531
CG34267	53.2829	74.2471	21.8366	0.294107	-1.76558	0.00136059	0.0366747
CG5157	95.6885	58.6143	151.3	2.58128	1.36809	0.00138134	0.0371461
CG42748	1985.55	2230.19	1618.59	0.725762	-0.462432	0.00138285	0.0371461
Mal-A6	50.2206	78.6549	7.56903	0.0962309	-3.37736	0.00138646	0.037179
Hsp67Bc	749.152	633.705	922.322	1.45544	0.541459	0.00140699	0.0376647
Atf3	984.728	1130.11	766.655	0.67839	-0.559813	0.0014162	0.0377816
CG14135	256.978	201.657	339.958	1.68582	0.75345	0.00143373	0.0381838
Upf1	2806.67	3131.24	2319.82	0.740861	-0.432724	0.00143821	0.0382377
CG7646	697.904	585.695	866.216	1.47895	0.564576	0.00144502	0.0383533
CG33642	18.7995	29.0997	3.34928	0.115097	-3.11908	0.00145056	0.0384349
CG10064	276.317	205.887	381.961	1.85519	0.891569	0.00146676	0.0387981
Fis1	553.026	460.804	691.358	1.50033	0.585281	0.00148093	0.0391067
CR44228	329.22	389.855	238.269	0.611173	-0.710347	0.00148501	0.039148
Spt6	4590.58	5093.85	3835.66	0.752999	-0.409281	0.00148781	0.0391556
CG6688	54.4972	79.8027	16.5389	0.207247	-2.27057	0.00151125	0.0397054
CG31715	483.154	398.379	610.316	1.532	0.615415	0.00154276	0.0402848
Slob	971.308	1109.49	764.041	0.688644	-0.53817	0.00154365	0.0402848
CG6839	44.1681	68.454	7.73909	0.113055	-3.1449	0.00153664	0.0402848
CG17107	124.571	207.328	0.435234	0.00209926	-8.89591	0.00154345	0.0402848
Alg-2	433.444	354.599	551.712	1.55588	0.637728	0.0015758	0.0409866
app	1444.48	1628.9	1167.86	0.716963	-0.480029	0.0015745	0.0409866
Him	24.872	10.106	47.0211	4.6528	2.2181	0.00158434	0.0410999
CG32369	1339.82	1511.1	1082.92	0.716642	-0.480675	0.00158543	0.0410999
CG11619	75.8625	49.1216	115.974	2.36095	1.23937	0.00160694	0.0414504
ventrally-expressed-protein-D	302.735	240.204	396.532	1.65082	0.723179	0.00160669	0.0414504
eys	2002.65	2295.55	1563.31	0.681018	-0.554235	0.00160321	0.0414504
CG42541	595.278	726.703	398.142	0.547875	-0.868081	0.00161473	0.0415827
CG34391	236.385	285.6	162.561	0.569191	-0.813016	0.00164578	0.0423123
CG9727	1196.1	1428.85	846.975	0.592766	-0.754464	0.00166389	0.0427074
CG3107	737.998	599.702	945.441	1.57652	0.656742	0.00169518	0.0433677
Dscam3	1302.69	1514.88	984.405	0.649822	-0.621883	0.00169302	0.0433677
CG32850	840.485	713.759	1030.58	1.44387	0.529941	0.00170288	0.0434933
Synj	2053.49	2297.4	1687.63	0.734582	-0.445004	0.00170791	0.0435503
tlk	2883.07	3377.61	2141.25	0.633954	-0.657551	0.00171363	0.0436248
dlg1	2270.91	2536.99	1871.78	0.737795	-0.438709	0.0017215	0.0437181
wge	3011.36	3437.61	2371.98	0.690011	-0.53531	0.00172291	0.0437181
CG14757	227.619	177.491	302.812	1.70607	0.770678	0.00172992	0.0437556
Tomosyn	3808.08	4241.68	3157.67	0.744439	-0.425774	0.00173281	0.0437556
Met	581.805	686.042	425.448	0.620149	-0.689314	0.00173059	0.0437556
CadN	3706.65	4531.94	2468.7	0.544732	-0.876382	0.00174314	0.0439452
Piezo	2229.63	2758.97	1435.61	0.520343	-0.942465	0.00176036	0.0443077
Nup205	4531.56	5035.09	3776.25	0.749986	-0.415064	0.00178503	0.044856
CG31202	31.6678	15.3265	56.1797	3.66554	1.87402	0.00178819	0.044863
dom	6771.6	7825.67	5190.49	0.663264	-0.592345	0.00182884	0.0455893
Mcr	2586.2	3020.42	1934.86	0.640592	-0.642523	0.00182852	0.0455893
CG42389	1767.65	2136.69	1214.09	0.568208	-0.815509	0.00182738	0.0455893
RhoGAP100F	2567.69	3173.22	1659.41	0.522942	-0.935277	0.00182664	0.0455893
CG10254	2174.71	2437.33	1780.77	0.730621	-0.452804	0.00183814	0.045748
CG40439	131.377	95.4381	185.286	1.94142	0.957113	0.00185043	0.0458343
CG17816	2285.75	2553.02	1884.83	0.738275	-0.43777	0.00184476	0.0458343
enok	2785.72	3190.51	2178.55	0.682821	-0.550422	0.00184899	0.0458343
Pvr	2373.96	2835.2	1682.11	0.593294	-0.75318	0.00186666	0.0461386
CG14636	438.447	557.315	260.144	0.466781	-1.09918	0.00186864	0.0461386
Nca	788.534	670.239	965.978	1.44124	0.527315	0.00188208	0.0463968
garz	1835.33	2179.46	1319.14	0.60526	-0.724374	0.00188954	0.0465072
CG12355	303.095	245.533	389.439	1.5861	0.66548	0.00190717	0.046867
CG42324	574.257	668.76	432.503	0.646723	-0.62878	0.00191178	0.0469063
rut	2470.28	3040.9	1614.34	0.530877	-0.913551	0.00192121	0.0470635
CG13029	88.689	60.1294	131.528	2.18742	1.12923	0.00193877	0.0474191
Myo28B1	60.7183	81.7702	29.1405	0.35637	-1.48855	0.00194304	0.0474491
CG16879	521.873	601.536	402.379	0.668919	-0.580096	0.00199566	0.0486579
RpS5b	178.526	132.568	247.463	1.86669	0.900482	0.00200507	0.0488109
CG42784	1409.84	1589.08	1140.97	0.718004	-0.477936	0.00201092	0.0488769
Npc2g	217.732	318.267	66.9309	0.210298	-2.24949	0.00201761	0.0489632
CycT	2318.89	2605.87	1888.43	0.724684	-0.464576	0.00204819	0.0495509
TyrR	247.237	297.506	171.834	0.577581	-0.791904	0.00204611	0.0495509
